# Supplementary material for: The magmatic evolution of South-East Crater (Mt. Etna) during the February–April 2021 sequence of lava fountains from a mineral chemistry perspective
Source: Bull Volcanol. 2023 Apr 26;85(5):33. doi: 10.1007/s00445-023-01643-2 (PMC10133385; doi:10.1007/s00445-023-01643-2)
Supplement: Supplementary file 2 — ESM 2 (XLSX 196 KB) [file 445_2023_1643_MOESM2_ESM.xlsx]

## Sheet: cpx_EPMA_analysis_ETNA2021
Supplementary Table 1
Bulletin of Volcanology								(Online Resource 1)
Alessandro Musu1*, Rosa Anna Corsaro2, Oliver Higgins4, Corin Jorgenson1, Maurizio Petrelli3, Luca Caricchi1
1) Department of Earth Sciences, University of Geneva, rue des Maraîchers 13, 1205, Geneva, Switzerland
2) Istituto Nazionale di Geofisica e Vulcanologia, Osservatorio Etneo-Sezione di Catania, Catania, Italy.
3) Department of Physics and Geology, University of Perugia, Piazza dell’Università, 1, 06123 Perugia, Italy.
4) Geology, School of Natural Sciences, Trinity College Dublin, Dublin, Ireland
*Corresponding author (alessandro.musu@unige.ch; ORCID iD: 0000-0001-5354-5782)
Table S1 EPMA clinpyroxene analyses of all studied samples from the February - April 2021 Etna paroxysmal activity (wt. %)
Final filtered dataset
n	point	distance	dist.norm	year	mount	cpx	Na2O	Al2O3	SiO2	MgO	TiO2	FeO	CaO	Cr2O3	MnO	NiO	Total	comment	sample	eruption
1	1	0	0	2021	AM1	cpx1	1.0831	10.27	47.92	10.53	2.03	8.98	18.41	0.0432	0.1179	0	99.3842	AM1_cpx1 Line 001	ET16-TARD	2021-02-16
2	2	3.10643	0.111111	2021	AM1	cpx1	0.3689	6.45	46.7	12.62	2.04	8.65	22.25	0	0.0929	0.0142	99.186	AM1_cpx1 Line 002	ET16-TARD	2021-02-16
3	3	6.21285	0.222222	2021	AM1	cpx1	0.3886	6.5	46.74	12.56	2.12	8.93	22.32	0.0025	0.117	0	99.6781	AM1_cpx1 Line 003	ET16-TARD	2021-02-16
4	4	9.31928	0.333333	2021	AM1	cpx1	0.3977	6.65	46.63	12.48	2.13	8.96	22.24	0.0177	0.1246	0.0219	99.6519	AM1_cpx1 Line 004	ET16-TARD	2021-02-16
5	5	12.4257	0.444444	2021	AM1	cpx1	0.4306	7.34	45.86	12.14	2.32	9.21	22.14	0.0278	0.1062	0	99.5746	AM1_cpx1 Line 005	ET16-TARD	2021-02-16
6	6	15.5321	0.555556	2021	AM1	cpx1	0.406	6.45	46.62	12.44	2.27	9.04	22.1	0.0119	0.1104	0	99.4483	AM1_cpx1 Line 006	ET16-TARD	2021-02-16
7	7	18.6386	0.666667	2021	AM1	cpx1	0.4262	6.76	46.59	12.32	2.19	9.23	22.19	0.0136	0.0946	0	99.8144	AM1_cpx1 Line 007	ET16-TARD	2021-02-16
8	8	21.745	0.777778	2021	AM1	cpx1	0.4279	6.18	47.16	12.77	1.91	8.97	22.07	0	0.114	0.0036	99.6055	AM1_cpx1 Line 008	ET16-TARD	2021-02-16
9	9	24.8514	0.888889	2021	AM1	cpx1	0.441	5.87	46.67	12.49	1.83	9.25	21.59	0.0198	0.1131	0	98.2739	AM1_cpx1 Line 009	ET16-TARD	2021-02-16
10	10	27.9578	1	2021	AM1	cpx1	0.3915	3.81	49.79	13.96	1.4866	9.19	21.31	0.0102	0.1402	0.0092	100.098	AM1_cpx1 Line 010	ET16-TARD	2021-02-16
11	1	0	0	2021	AM1	cpx1.ln2	0.9278	7.17	48.51	12.14	1.73	9.14	19.56	0	0.1502	0.0028	99.3308	AM1_cpx1 ln2 Line 001	ET16-TARD	2021-02-16
12	2	5.14059	0.111111	2021	AM1	cpx1.ln2	0.3736	3.73	49.61	13.94	1.3178	8.2	21.82	0	0.1364	0	99.1278	AM1_cpx1 ln2 Line 002	ET16-TARD	2021-02-16
13	3	10.2812	0.222222	2021	AM1	cpx1.ln2	0.3022	4.39	49.01	13.84	1.4738	8.43	21.81	0.0106	0.0952	0	99.3618	AM1_cpx1 ln2 Line 003	ET16-TARD	2021-02-16
14	4	15.4218	0.333333	2021	AM1	cpx1.ln2	0.3525	4.28	49	13.72	1.421	8.47	21.83	0.0201	0.0926	0.0142	99.2004	AM1_cpx1 ln2 Line 004	ET16-TARD	2021-02-16
15	5	20.5624	0.444444	2021	AM1	cpx1.ln2	0.3391	3.81	49.54	14.09	1.3337	8.29	21.8	0.0005	0.0977	0	99.301	AM1_cpx1 ln2 Line 005	ET16-TARD	2021-02-16
16	6	25.703	0.555556	2021	AM1	cpx1.ln2	0.3134	3.77	49.55	14.11	1.3361	8.28	21.68	0.0112	0.1088	0.01	99.1695	AM1_cpx1 ln2 Line 006	ET16-TARD	2021-02-16
17	7	30.8435	0.666667	2021	AM1	cpx1.ln2	0.3154	3.87	49.35	14.03	1.345	8.46	21.58	0	0.1231	0.0036	99.0771	AM1_cpx1 ln2 Line 007	ET16-TARD	2021-02-16
18	8	35.9841	0.777778	2021	AM1	cpx1.ln2	0.3429	3.79	49.55	14.12	1.3461	8.55	21.64	0.0217	0.124	0	99.4847	AM1_cpx1 ln2 Line 008	ET16-TARD	2021-02-16
19	9	41.1247	0.888889	2021	AM1	cpx1.ln2	0.3292	3.7	49.8	14.27	1.3417	8.44	21.63	0.015	0.1275	0.0028	99.6562	AM1_cpx1 ln2 Line 009	ET16-TARD	2021-02-16
20	10	46.2653	1	2021	AM1	cpx1.ln2	0.3664	4.28	48.94	13.71	1.5161	8.7	21.7	0	0.1004	0.0092	99.3221	AM1_cpx1 ln2 Line 010	ET16-TARD	2021-02-16
21	1	0	0	2021	AM1	cpx2	0.3914	6.52	46.34	12.35	2.23	8.95	22.03	0	0.0674	0	98.8788	AM1_cpx2 Line 001	ET16-TARD	2021-02-16
22	2	1.88516	0.0144928	2021	AM1	cpx2	0.4254	6.54	46.17	12.3	2.28	9.08	21.85	0	0.1087	0.0164	98.7705	AM1_cpx2 Line 002	ET16-TARD	2021-02-16
23	3	3.77031	0.0289855	2021	AM1	cpx2	0.3981	6.58	46.22	12.29	2.25	8.95	22	0	0.1255	0	98.8136	AM1_cpx2 Line 003	ET16-TARD	2021-02-16
24	4	5.65547	0.0434783	2021	AM1	cpx2	0.4071	6.66	46.23	12.32	2.3	8.99	22.02	0	0.0699	0	98.997	AM1_cpx2 Line 004	ET16-TARD	2021-02-16
25	5	7.54063	0.057971	2021	AM1	cpx2	0.3911	6.78	46.18	12.44	2.11	8.83	22.08	0.0173	0.0969	0.0079	98.9332	AM1_cpx2 Line 005	ET16-TARD	2021-02-16
26	6	9.42579	0.0724638	2021	AM1	cpx2	0.3394	6.74	46.62	12.68	1.96	8.51	22.23	0.0184	0.0843	0	99.1821	AM1_cpx2 Line 006	ET16-TARD	2021-02-16
27	7	11.3109	0.0869565	2021	AM1	cpx2	0.3915	6.99	46.31	12.45	2.16	8.8	22.12	0.0288	0.1305	0.0049	99.3857	AM1_cpx2 Line 007	ET16-TARD	2021-02-16
28	8	13.1961	0.101449	2021	AM1	cpx2	0.3917	6.47	46.71	12.54	2.02	8.61	22.18	0	0.1087	0.0043	99.0347	AM1_cpx2 Line 008	ET16-TARD	2021-02-16
29	9	15.0813	0.115942	2021	AM1	cpx2	0.4295	6.79	46.12	12.1	2.32	9.17	21.96	0.0234	0.117	0.0007	99.0306	AM1_cpx2 Line 009	ET16-TARD	2021-02-16
30	10	16.9664	0.130435	2021	AM1	cpx2	0.3381	6.92	46.18	12.34	2.24	8.89	22.07	0.0088	0.0944	0	99.0813	AM1_cpx2 Line 010	ET16-TARD	2021-02-16
31	11	18.8516	0.144928	2021	AM1	cpx2	0.3919	6.65	46.5	12.54	2.04	8.66	22.32	0.0363	0.1096	0.0121	99.2599	AM1_cpx2 Line 011	ET16-TARD	2021-02-16
32	12	20.7367	0.15942	2021	AM1	cpx2	0.4027	6.6	46.47	12.32	2.26	9.05	22.02	0.0099	0.118	0.0548	99.3054	AM1_cpx2 Line 012	ET16-TARD	2021-02-16
33	13	22.6219	0.173913	2021	AM1	cpx2	0.3889	6.33	46.82	12.48	2.14	8.94	22.04	0.005	0.0877	0.0071	99.2387	AM1_cpx2 Line 013	ET16-TARD	2021-02-16
34	14	24.507	0.188406	2021	AM1	cpx2	0.3881	6.43	46.69	12.45	2.17	8.98	22.02	0.0193	0.1113	0.0043	99.263	AM1_cpx2 Line 014	ET16-TARD	2021-02-16
35	15	26.3922	0.202899	2021	AM1	cpx2	0.3991	6.75	46.49	12.49	2.09	8.67	22.29	0.0091	0.0903	0.0128	99.2913	AM1_cpx2 Line 015	ET16-TARD	2021-02-16
36	16	28.2774	0.217391	2021	AM1	cpx2	0.3871	6.74	46.59	12.67	1.93	8.44	22.34	0.0017	0.0818	0	99.1806	AM1_cpx2 Line 016	ET16-TARD	2021-02-16
37	17	30.1625	0.231884	2021	AM1	cpx2	0.3819	6.44	46.93	12.87	1.83	8.32	22.34	0	0.0768	0.0071	99.1958	AM1_cpx2 Line 017	ET16-TARD	2021-02-16
38	18	32.0477	0.246377	2021	AM1	cpx2	0.4185	6.45	47	12.89	1.83	8.24	22.4	0.0089	0.0734	0.0036	99.3144	AM1_cpx2 Line 018	ET16-TARD	2021-02-16
39	19	33.9328	0.26087	2021	AM1	cpx2	0.3984	7.35	45.45	12.05	2.23	8.82	22.18	0	0.0599	0	98.5383	AM1_cpx2 Line 019	ET16-TARD	2021-02-16
40	20	35.818	0.275362	2021	AM1	cpx2	0.4196	7.41	45.42	12.03	2.17	8.77	21.95	0.0063	0.0826	0.0164	98.2749	AM1_cpx2 Line 020	ET16-TARD	2021-02-16
41	21	37.7031	0.289855	2021	AM1	cpx2	0.3941	6.35	46.74	12.6	2	8.73	22.02	0.0069	0.1289	0.0064	98.9763	AM1_cpx2 Line 021	ET16-TARD	2021-02-16
42	22	39.5883	0.304348	2021	AM1	cpx2	0.4838	6.1	46.7	12.61	2.1	8.71	21.86	0	0.118	0.0113	98.6931	AM1_cpx2 Line 022	ET16-TARD	2021-02-16
43	23	41.4735	0.318841	2021	AM1	cpx2	0.401	6.17	46.61	12.46	2.09	8.82	21.86	0.035	0.0893	0.0015	98.5368	AM1_cpx2 Line 023	ET16-TARD	2021-02-16
44	24	43.3586	0.333333	2021	AM1	cpx2	0.4627	5.79	46.77	12.53	1.94	8.81	21.92	0.0017	0.1086	0.0007	98.3337	AM1_cpx2 Line 024	ET16-TARD	2021-02-16
45	25	45.2438	0.347826	2021	AM1	cpx2	0.4026	6.45	46.5	12.39	2.29	8.97	21.71	0.0227	0.1002	0.0028	98.8383	AM1_cpx2 Line 025	ET16-TARD	2021-02-16
46	26	47.1289	0.362319	2021	AM1	cpx2	0.4292	6.6	45.95	12.14	2.34	9.04	21.67	0	0.0994	0	98.2686	AM1_cpx2 Line 026	ET16-TARD	2021-02-16
47	27	49.0141	0.376812	2021	AM1	cpx2	0.362	6.2	46.54	12.52	2.06	8.62	21.99	0	0.0961	0.0199	98.408	AM1_cpx2 Line 027	ET16-TARD	2021-02-16
48	28	50.8993	0.391304	2021	AM1	cpx2	0.4099	6.52	46.12	12.34	2.18	8.73	21.94	0.0209	0.1246	0	98.3854	AM1_cpx2 Line 028	ET16-TARD	2021-02-16
49	29	52.7844	0.405797	2021	AM1	cpx2	0.3024	6.48	46.31	12.72	1.89	8.33	22.27	0	0.1053	0.0049	98.4126	AM1_cpx2 Line 029	ET16-TARD	2021-02-16
50	30	54.6696	0.42029	2021	AM1	cpx2	0.4307	6.37	46.21	12.41	2.15	8.87	21.89	0.0044	0.1658	0	98.5009	AM1_cpx2 Line 030	ET16-TARD	2021-02-16
51	31	56.5547	0.434783	2021	AM1	cpx2	0.3794	6.44	45.99	12.2	2.24	8.97	21.74	0	0.116	0.0568	98.1322	AM1_cpx2 Line 031	ET16-TARD	2021-02-16
52	32	58.4399	0.449275	2021	AM1	cpx2	0.3659	6.71	46	12.37	2.13	8.64	22.03	0.0381	0.0691	0.0021	98.3552	AM1_cpx2 Line 032	ET16-TARD	2021-02-16
53	33	60.325	0.463768	2021	AM1	cpx2	0.3807	6.11	46.73	12.48	2.03	8.84	22.03	0.0303	0.0842	0	98.7152	AM1_cpx2 Line 033	ET16-TARD	2021-02-16
54	34	62.2102	0.478261	2021	AM1	cpx2	0.404	6.96	45.86	12.32	2.25	8.84	22.01	0.0148	0.0774	0.0149	98.7511	AM1_cpx2 Line 034	ET16-TARD	2021-02-16
56	36	65.9805	0.507246	2021	AM1	cpx2	0.3457	6.4	46.67	12.8	1.82	8.25	22.16	0.0051	0.0893	0	98.5401	AM1_cpx2 Line 036	ET16-TARD	2021-02-16
57	37	67.8657	0.521739	2021	AM1	cpx2	0.3684	7	45.88	12.35	2.16	8.77	22.03	0.0274	0.0675	0.0164	98.6697	AM1_cpx2 Line 037	ET16-TARD	2021-02-16
58	38	69.7508	0.536232	2021	AM1	cpx2	0.3701	6.85	46.08	12.48	2.06	8.6	21.98	0.0177	0.0911	0	98.5289	AM1_cpx2 Line 038	ET16-TARD	2021-02-16
59	39	71.636	0.550725	2021	AM1	cpx2	0.3909	6.49	46.46	12.48	2.15	8.86	21.89	0.0409	0.1213	0.032	98.9151	AM1_cpx2 Line 039	ET16-TARD	2021-02-16
60	40	73.5211	0.565217	2021	AM1	cpx2	0.3647	6.5	46.25	12.32	2.23	8.9	21.92	0.0111	0.1113	0	98.6071	AM1_cpx2 Line 040	ET16-TARD	2021-02-16
61	41	75.4063	0.57971	2021	AM1	cpx2	0.3532	6.47	46.71	12.73	1.98	8.3	22.12	0.0029	0.0834	0	98.7495	AM1_cpx2 Line 041	ET16-TARD	2021-02-16
62	42	77.2915	0.594203	2021	AM1	cpx2	0.3922	6.65	46.52	12.66	1.88	8.47	22.12	0.0152	0.1163	0	98.8237	AM1_cpx2 Line 042	ET16-TARD	2021-02-16
63	43	79.1766	0.608696	2021	AM1	cpx2	0.416	6.54	46.14	12.25	2.18	8.97	21.79	0.0198	0.0732	0	98.379	AM1_cpx2 Line 043	ET16-TARD	2021-02-16
64	44	81.0618	0.623188	2021	AM1	cpx2	0.441	6.76	45.68	11.96	2.44	9.31	21.64	0.0332	0.1211	0.0185	98.4038	AM1_cpx2 Line 044	ET16-TARD	2021-02-16
65	45	82.9469	0.637681	2021	AM1	cpx2	0.4264	6.73	45.82	12.08	2.44	9.04	21.71	0.0171	0.1102	0	98.3737	AM1_cpx2 Line 045	ET16-TARD	2021-02-16
66	46	84.8321	0.652174	2021	AM1	cpx2	0.4116	6.81	46.1	12.39	2.09	8.6	22.05	0	0.059	0	98.5106	AM1_cpx2 Line 046	ET16-TARD	2021-02-16
67	47	86.7172	0.666667	2021	AM1	cpx2	0.4329	6.52	46.37	12.24	2.29	9.03	21.77	0.0067	0.1018	0.0199	98.7813	AM1_cpx2 Line 047	ET16-TARD	2021-02-16
68	48	88.6024	0.681159	2021	AM1	cpx2	0.4731	6.89	45.63	11.85	2.5	9.44	21.58	0	0.116	0	98.4791	AM1_cpx2 Line 048	ET16-TARD	2021-02-16
69	49	90.4876	0.695652	2021	AM1	cpx2	0.4068	6.68	46.1	12.33	2.19	8.79	21.97	0.0242	0.1313	0.0256	98.6479	AM1_cpx2 Line 049	ET16-TARD	2021-02-16
70	50	92.3727	0.710145	2021	AM1	cpx2	0.4747	7.96	45	11.62	2.39	9.4	21.88	0.0071	0.0648	0	98.7966	AM1_cpx2 Line 050	ET16-TARD	2021-02-16
71	51	94.2579	0.724638	2021	AM1	cpx2	0.4613	7.83	45.22	11.87	2.3	9.14	21.92	0.0033	0.1204	0.0256	98.8906	AM1_cpx2 Line 051	ET16-TARD	2021-02-16
72	52	96.143	0.73913	2021	AM1	cpx2	0.3903	6.28	46.74	12.7	1.95	8.76	21.99	0.0377	0.1333	0.0057	98.987	AM1_cpx2 Line 052	ET16-TARD	2021-02-16
73	53	98.0282	0.753623	2021	AM1	cpx2	0.3657	5.73	47.56	13.16	1.67	8.23	22.15	0.0035	0.0997	0	98.9689	AM1_cpx2 Line 053	ET16-TARD	2021-02-16
74	54	99.9133	0.768116	2021	AM1	cpx2	0.3184	5.27	48.07	13.46	1.4645	7.8	22.33	0	0.0338	0	98.7467	AM1_cpx2 Line 054	ET16-TARD	2021-02-16
75	55	101.799	0.782609	2021	AM1	cpx2	0.3993	5.45	47.82	13.39	1.5906	7.94	22.22	0	0.0973	0.0107	98.9179	AM1_cpx2 Line 055	ET16-TARD	2021-02-16
76	56	103.684	0.797101	2021	AM1	cpx2	0.4241	5.66	47.67	12.9	1.83	8.55	22.24	0.0048	0.1031	0	99.382	AM1_cpx2 Line 056	ET16-TARD	2021-02-16
77	57	105.569	0.811594	2021	AM1	cpx2	0.4443	6.03	47.26	12.7	1.92	8.93	21.94	0.0245	0.1073	0	99.3561	AM1_cpx2 Line 057	ET16-TARD	2021-02-16
78	58	107.454	0.826087	2021	AM1	cpx2	0.482	7.33	45.87	12.04	2.16	9.51	21.75	0.0221	0.1291	0	99.2932	AM1_cpx2 Line 058	ET16-TARD	2021-02-16
79	59	109.339	0.84058	2021	AM1	cpx2	0.4354	7.39	45.89	12.06	2.14	9.49	21.89	0.0089	0.1232	0	99.4275	AM1_cpx2 Line 059	ET16-TARD	2021-02-16
80	60	111.224	0.855072	2021	AM1	cpx2	0.3941	6.55	47.15	12.69	1.84	9.21	21.95	0.0045	0.1335	0.0128	99.9349	AM1_cpx2 Line 060	ET16-TARD	2021-02-16
81	61	113.109	0.869565	2021	AM1	cpx2	0.3622	5.25	48.42	13.46	1.5612	8.84	21.75	0	0.0965	0.0036	99.7435	AM1_cpx2 Line 061	ET16-TARD	2021-02-16
82	62	114.995	0.884058	2021	AM1	cpx2	0.3867	5.38	47.96	13.29	1.5767	8.85	21.78	0.0283	0.1439	0	99.3956	AM1_cpx2 Line 062	ET16-TARD	2021-02-16
83	63	116.88	0.898551	2021	AM1	cpx2	0.3998	5.8	47.52	13.04	1.68	8.98	21.69	0	0.1159	0	99.2257	AM1_cpx2 Line 063	ET16-TARD	2021-02-16
84	64	118.765	0.913043	2021	AM1	cpx2	0.3662	4.92	48.53	13.6	1.5046	8.76	21.64	0.0182	0.1396	0	99.4786	AM1_cpx2 Line 064	ET16-TARD	2021-02-16
85	65	120.65	0.927536	2021	AM1	cpx2	0.3513	4.49	48.71	13.72	1.4476	8.61	21.49	0	0.1092	0.0257	98.9538	AM1_cpx2 Line 065	ET16-TARD	2021-02-16
86	66	122.535	0.942029	2021	AM1	cpx2	0.3823	3.98	49.38	14.09	1.3379	8.43	21.62	0.0236	0.117	0.0051	99.3659	AM1_cpx2 Line 066	ET16-TARD	2021-02-16
87	67	124.42	0.956522	2021	AM1	cpx2	0.3486	3.73	49.1	13.97	1.3036	8.28	21.28	0	0.0992	0	98.1114	AM1_cpx2 Line 067	ET16-TARD	2021-02-16
88	68	126.306	0.971014	2021	AM1	cpx2	0.3442	3.63	49.9	14.21	1.3188	8.39	21.51	0	0.144	0.0143	99.4613	AM1_cpx2 Line 068	ET16-TARD	2021-02-16
89	69	128.191	0.985507	2021	AM1	cpx2	0.3534	3.67	49.8	14.12	1.2549	8.23	21.73	0.0224	0.1311	0.0007	99.3125	AM1_cpx2 Line 069	ET16-TARD	2021-02-16
90	70	130.076	1	2021	AM1	cpx2	0.4189	3.91	49.55	13.86	1.2979	8.1	21.8	0.0083	0.1302	0.0085	99.0838	AM1_cpx2 Line 070	ET16-TARD	2021-02-16
91	1	0	0	2021	AM1	cpx3	0.2033	4.45	49.32	14.47	1.1265	7.12	22.54	0.0672	0.072	0.0207	99.3897	AM1_cpx3 pt1	ET16-TARD	2021-02-16
92	2	13.1431	0.101834	2021	AM1	cpx3	0.2531	4.48	49.35	14.49	1.1336	7.05	22.46	0.0898	0.0787	0.0071	99.3923	AM1_cpx3 pt2	ET16-TARD	2021-02-16
93	3	23.6678	0.183379	2021	AM1	cpx3	0.2655	4.45	49.59	14.47	1.1231	6.97	22.57	0.0637	0.0474	0	99.5497	AM1_cpx3 pt3	ET16-TARD	2021-02-16
94	4	30.928	0.239631	2021	AM1	cpx3	0.225	4.53	49.39	14.52	1.1029	7.04	22.59	0.0673	0.0618	0	99.527	AM1_cpx3 pt4	ET16-TARD	2021-02-16
95	5	65.2658	0.505682	2021	AM1	cpx3	0.2993	8.21	44.63	12.05	2.21	8.32	22.78	0.0435	0.0718	0.0028	98.6174	AM1_cpx3 pt5	ET16-TARD	2021-02-16
96	6	70.8513	0.548958	2021	AM1	cpx3	0.3096	8.24	45.55	12.27	2.18	8.18	22.78	0.0649	0.065	0.0428	99.6823	AM1_cpx3 pt6	ET16-TARD	2021-02-16
97	7	68.2106	0.528498	2021	AM1	cpx3	0.6478	2.07	52.11	15.23	0.9149	6.85	21.55	0	0.3135	0.0122	99.6984	AM1_cpx3 pt7	ET16-TARD	2021-02-16
98	8	76.1893	0.590317	2021	AM1	cpx3	0.6545	4.05	49.63	13.29	1.5726	8.38	21.92	0.002	0.1919	0.025	99.716	AM1_cpx3 pt8	ET16-TARD	2021-02-16
99	9	78.9434	0.611656	2021	AM1	cpx3	0.6258	2.77	51.02	13.96	1.1019	7.69	22.26	0	0.2151	0.035	99.6778	AM1_cpx3 pt9	ET16-TARD	2021-02-16
100	10	115.9	0.897996	2021	AM1	cpx3	0.8468	2.39	51.29	13.62	0.9837	7.55	22.38	0	0.2093	0	99.2698	AM1_cpx3 pt10	ET16-TARD	2021-02-16
101	11	112.19	0.869253	2021	AM1	cpx3	0.3349	7.5	45.87	12.7	2.02	8.07	22.76	0.0813	0.0685	0.0128	99.4175	AM1_cpx3 pt11	ET16-TARD	2021-02-16
102	12	123.751	0.958829	2021	AM1	cpx3	0.6667	3.47	50.41	14.42	1.2292	6.79	22.24	0.0153	0.1714	0.0301	99.4427	AM1_cpx3 pt12	ET16-TARD	2021-02-16
103	13	129.065	1	2021	AM1	cpx3	0.7806	2.63	51.39	14.5	0.828	6.57	22.31	0.0144	0.1953	0.0021	99.2204	AM1_cpx3 pt13	ET16-TARD	2021-02-16
104	14	116.025	0.898964	2021	AM1	cpx3	0.3056	7.45	46.35	12.73	1.72	7.93	22.74	0.0687	0.0466	0	99.3409	AM1_cpx3 pt14	ET16-TARD	2021-02-16
105	15	110.22	0.853986	2021	AM1	cpx3	0.3042	8.32	45.23	12.21	2.15	8.1	22.61	0.0775	0.0601	0.0007	99.0625	AM1_cpx3 pt15	ET16-TARD	2021-02-16
106	16	65.8657	0.51033	2021	AM1	cpx3	0.3188	7.18	46.62	12.92	1.74	7.62	22.98	0.0499	0.061	0.0015	99.4912	AM1_cpx3 pt16	ET16-TARD	2021-02-16
107	17	45.132	0.349685	2021	AM1	cpx3	0.3053	7.62	46.05	12.68	1.89	7.7	22.84	0.0633	0.0534	0	99.202	AM1_cpx3 pt17	ET16-TARD	2021-02-16
108	18	28.3935	0.219994	2021	AM1	cpx3	0.2538	4.11	49.82	14.7	1.072	6.71	22.59	0.0839	0.0917	0	99.4314	AM1_cpx3 pt20	ET16-TARD	2021-02-16
109	1	0	0	2021	AM1	cpx4	0.4508	6.29	47.5	13.14	1.75	8.1	22.27	0	0.1253	0	99.6261	AM1_cpx4 pt21 Line 001	ET16-TARD	2021-02-16
110	2	2.47514	0.0344828	2021	AM1	cpx4	0.4198	6.26	47.39	13.16	1.76	8.21	22.14	0.0249	0.0787	0.0479	99.4913	AM1_cpx4 pt21 Line 002	ET16-TARD	2021-02-16
111	3	4.95029	0.0689655	2021	AM1	cpx4	0.3611	5.51	48.23	13.58	1.4851	7.69	22.41	0.0046	0.0975	0.0029	99.3712	AM1_cpx4 pt21 Line 003	ET16-TARD	2021-02-16
112	4	7.42543	0.103448	2021	AM1	cpx4	0.4186	6.91	46.49	12.7	2.08	8.51	22.1	0	0.0728	0	99.2814	AM1_cpx4 pt21 Line 004	ET16-TARD	2021-02-16
113	5	9.90058	0.137931	2021	AM1	cpx4	0.44	7.27	46	12.19	2.36	9.1	21.81	0	0.0964	0	99.2664	AM1_cpx4 pt21 Line 005	ET16-TARD	2021-02-16
114	6	12.3757	0.172414	2021	AM1	cpx4	0.4905	7.84	45.3	11.86	2.63	9.27	21.64	0	0.126	0.0229	99.1794	AM1_cpx4 pt21 Line 006	ET16-TARD	2021-02-16
115	7	14.8509	0.206897	2021	AM1	cpx4	0.4263	7.95	45.13	11.97	2.57	9.24	21.8	0	0.1192	0	99.2055	AM1_cpx4 pt21 Line 007	ET16-TARD	2021-02-16
116	8	17.326	0.241379	2021	AM1	cpx4	0.4325	7.64	45.98	12.38	2.16	8.67	22.12	0	0.0829	0.0057	99.4711	AM1_cpx4 pt21 Line 008	ET16-TARD	2021-02-16
117	9	19.8012	0.275862	2021	AM1	cpx4	0.4022	7.48	45.84	12.29	2.38	8.95	21.98	0.0059	0.0922	0	99.4203	AM1_cpx4 pt21 Line 009	ET16-TARD	2021-02-16
118	10	22.2763	0.310345	2021	AM1	cpx4	0.4536	7.68	45.79	12.29	2.18	8.78	22.14	0.0088	0.0998	0	99.4222	AM1_cpx4 pt21 Line 010	ET16-TARD	2021-02-16
119	11	24.7514	0.344828	2021	AM1	cpx4	0.4363	7.39	46.39	12.57	2.05	8.6	22.27	0.0287	0.1108	0	99.8458	AM1_cpx4 pt21 Line 011	ET16-TARD	2021-02-16
120	12	27.2266	0.37931	2021	AM1	cpx4	0.412	6.93	46.59	12.77	1.99	8.4	22.39	0	0.1262	0	99.6082	AM1_cpx4 pt21 Line 012	ET16-TARD	2021-02-16
121	13	29.7017	0.413793	2021	AM1	cpx4	0.406	7.19	46.4	12.56	2.05	8.51	22.2	0.0177	0.1015	0.0043	99.4395	AM1_cpx4 pt21 Line 013	ET16-TARD	2021-02-16
122	14	32.1769	0.448276	2021	AM1	cpx4	0.4567	7.15	46.44	12.5	2.05	8.81	22.05	0.0258	0.0803	0	99.5628	AM1_cpx4 pt21 Line 014	ET16-TARD	2021-02-16
123	15	34.652	0.482759	2021	AM1	cpx4	0.4065	7.07	46.44	12.6	2.05	8.69	22.1	0	0.0812	0.025	99.4627	AM1_cpx4 pt21 Line 015	ET16-TARD	2021-02-16
124	16	37.1272	0.517241	2021	AM1	cpx4	0.4469	6.47	47.24	12.85	1.83	8.49	22.09	0.0008	0.1302	0.0143	99.5622	AM1_cpx4 pt21 Line 016	ET16-TARD	2021-02-16
125	17	39.6023	0.551724	2021	AM1	cpx4	0.3784	5.88	47.63	13.19	1.76	8.24	22.13	0.0134	0.0897	0	99.3115	AM1_cpx4 pt21 Line 017	ET16-TARD	2021-02-16
126	18	42.0774	0.586207	2021	AM1	cpx4	0.4771	7.6	45.45	11.97	2.52	9.13	21.89	0.0078	0.1334	0.0028	99.1811	AM1_cpx4 pt21 Line 018	ET16-TARD	2021-02-16
127	19	44.5526	0.62069	2021	AM1	cpx4	0.4828	8.3	44.52	11.36	2.98	9.88	21.62	0.0082	0.0928	0.0114	99.2552	AM1_cpx4 pt21 Line 019	ET16-TARD	2021-02-16
128	20	47.0277	0.655172	2021	AM1	cpx4	0.4578	7.99	45	11.78	2.82	9.53	21.78	0	0.1148	0	99.4726	AM1_cpx4 pt21 Line 020	ET16-TARD	2021-02-16
129	21	49.5029	0.689655	2021	AM1	cpx4	0.5052	8.16	44.72	11.6	2.86	9.83	21.55	0.0086	0.1029	0.0015	99.3382	AM1_cpx4 pt21 Line 021	ET16-TARD	2021-02-16
130	22	51.978	0.724138	2021	AM1	cpx4	0.4929	8.69	44.07	11.16	3.12	10	21.62	0	0.1349	0.0085	99.2963	AM1_cpx4 pt21 Line 022	ET16-TARD	2021-02-16
131	23	54.4532	0.758621	2021	AM1	cpx4	0.5019	8.17	44.81	11.5	2.84	9.71	21.64	0	0.1071	0.0021	99.2811	AM1_cpx4 pt21 Line 023	ET16-TARD	2021-02-16
132	24	56.9283	0.793103	2021	AM1	cpx4	0.3727	6.56	46.72	12.54	2.13	8.84	22.08	0.0059	0.0912	0	99.3398	AM1_cpx4 pt21 Line 024	ET16-TARD	2021-02-16
133	25	59.4035	0.827586	2021	AM1	cpx4	0.4265	6.88	46.37	12.34	2.27	8.96	21.97	0.021	0.1157	0.0221	99.3753	AM1_cpx4 pt21 Line 025	ET16-TARD	2021-02-16
134	26	61.8786	0.862069	2021	AM1	cpx4	0.469	7.1	46.21	12.3	2.27	8.84	21.93	0.0127	0.0929	0.0392	99.2638	AM1_cpx4 pt21 Line 026	ET16-TARD	2021-02-16
135	27	64.3537	0.896552	2021	AM1	cpx4	0.4132	7.15	46.24	12.51	2.02	8.74	22.16	0	0.0861	0	99.3193	AM1_cpx4 pt21 Line 027	ET16-TARD	2021-02-16
136	28	66.8289	0.931034	2021	AM1	cpx4	0.3934	7.03	46.43	12.56	2.05	8.64	22.12	0	0.0972	0.0192	99.3398	AM1_cpx4 pt21 Line 028	ET16-TARD	2021-02-16
137	29	69.304	0.965517	2021	AM1	cpx4	0.3748	4.31	49.36	13.98	1.3523	8.07	21.94	0	0.1455	0	99.5326	AM1_cpx4 pt21 Line 029	ET16-TARD	2021-02-16
138	30	71.7792	1	2021	AM1	cpx4	0.3645	4.05	49.47	14.1	1.3267	8.13	21.73	0	0.132	0	99.3032	AM1_cpx4 pt21 Line 030	ET16-TARD	2021-02-16
139	1	0	0	2021	AM1	cpx5	0.4733	6.5	46.94	12.43	2.14	9.11	22	0	0.1191	0.0015	99.7139	AM1_cpx5 pt21 Ln1 Line 001	ET16-TARD	2021-02-16
140	2	1.63903	0.0204082	2021	AM1	cpx5	0.5125	6.93	46.26	12.14	2.43	9.13	21.82	0.0165	0.0869	0	99.3259	AM1_cpx5 pt21 Ln1 Line 002	ET16-TARD	2021-02-16
141	3	3.27806	0.0408163	2021	AM1	cpx5	0.4592	6.69	46.45	12.52	2.13	8.82	22.01	0.0065	0.0752	0	99.1609	AM1_cpx5 pt21 Ln1 Line 003	ET16-TARD	2021-02-16
142	4	4.91709	0.0612245	2021	AM1	cpx5	0.3971	6.85	46.62	12.73	1.93	8.3	22.34	0	0.1031	0.0149	99.2851	AM1_cpx5 pt21 Ln1 Line 004	ET16-TARD	2021-02-16
143	5	6.55612	0.0816327	2021	AM1	cpx5	0.4025	6.81	46.79	12.81	1.91	8.32	22.22	0	0.0837	0.0207	99.3669	AM1_cpx5 pt21 Ln1 Line 005	ET16-TARD	2021-02-16
144	6	8.19515	0.102041	2021	AM1	cpx5	0.4418	6.92	46.63	12.6	2.02	8.64	22.16	0	0.0853	0	99.4971	AM1_cpx5 pt21 Ln1 Line 006	ET16-TARD	2021-02-16
145	7	9.83419	0.122449	2021	AM1	cpx5	0.4144	6.7	46.63	12.47	2.2	8.82	21.98	0.0144	0.1443	0	99.3731	AM1_cpx5 pt21 Ln1 Line 007	ET16-TARD	2021-02-16
146	8	11.4732	0.142857	2021	AM1	cpx5	0.4179	6.56	46.84	12.62	2.05	8.72	22.08	0	0.0996	0	99.3875	AM1_cpx5 pt21 Ln1 Line 008	ET16-TARD	2021-02-16
147	9	13.1122	0.163265	2021	AM1	cpx5	0.3846	6.67	46.95	12.82	1.85	8.31	22.28	0.0083	0.1039	0	99.3768	AM1_cpx5 pt21 Ln1 Line 009	ET16-TARD	2021-02-16
148	10	14.7513	0.183673	2021	AM1	cpx5	0.3955	6.74	46.79	12.65	1.97	8.54	22.14	0.0111	0.1056	0.0143	99.3565	AM1_cpx5 pt21 Ln1 Line 010	ET16-TARD	2021-02-16
149	11	16.3903	0.204082	2021	AM1	cpx5	0.4694	6.82	46.55	12.17	2.24	9.15	21.8	0	0.1004	0.0313	99.3311	AM1_cpx5 pt21 Ln1 Line 011	ET16-TARD	2021-02-16
150	12	18.0293	0.22449	2021	AM1	cpx5	0.497	7.22	45.85	11.77	2.56	9.62	21.64	0	0.0784	0.0399	99.2753	AM1_cpx5 pt21 Ln1 Line 012	ET16-TARD	2021-02-16
151	13	19.6684	0.244898	2021	AM1	cpx5	0.547	7.78	45	11.55	2.87	9.67	21.59	0	0.1187	0	99.1257	AM1_cpx5 pt21 Ln1 Line 013	ET16-TARD	2021-02-16
152	14	21.3074	0.265306	2021	AM1	cpx5	0.4847	7.46	45.54	11.86	2.52	9.19	21.88	0.0031	0.1029	0	99.0407	AM1_cpx5 pt21 Ln1 Line 014	ET16-TARD	2021-02-16
153	15	22.9464	0.285714	2021	AM1	cpx5	0.4019	6.79	46.57	12.58	2.04	8.5	22.3	0.013	0.1148	0.0271	99.3368	AM1_cpx5 pt21 Ln1 Line 015	ET16-TARD	2021-02-16
154	16	24.5855	0.306122	2021	AM1	cpx5	0.4226	6.6	47.05	12.92	1.82	8.24	22.39	0.0043	0.1039	0.0064	99.5572	AM1_cpx5 pt21 Ln1 Line 016	ET16-TARD	2021-02-16
155	17	26.2245	0.326531	2021	AM1	cpx5	0.4405	6.78	46.82	12.8	1.91	8.33	22.24	0	0.0944	0.0007	99.4156	AM1_cpx5 pt21 Ln1 Line 017	ET16-TARD	2021-02-16
156	18	27.8635	0.346939	2021	AM1	cpx5	0.4351	7.05	46.64	12.63	1.96	8.67	22.15	0.0117	0.113	0.0171	99.6769	AM1_cpx5 pt21 Ln1 Line 018	ET16-TARD	2021-02-16
157	19	29.5026	0.367347	2021	AM1	cpx5	0.4307	7.36	46.21	12.36	1.99	8.94	22.05	0.0134	0.0969	0	99.451	AM1_cpx5 pt21 Ln1 Line 019	ET16-TARD	2021-02-16
158	20	31.1416	0.387755	2021	AM1	cpx5	0.4187	7.03	46.32	12.5	2	8.66	22.11	0.0212	0.0673	0.0079	99.1351	AM1_cpx5 pt21 Ln1 Line 020	ET16-TARD	2021-02-16
159	21	32.7806	0.408163	2021	AM1	cpx5	0.3931	6.56	46.73	12.64	2.02	8.58	22.12	0	0.0799	0.0142	99.1372	AM1_cpx5 pt21 Ln1 Line 021	ET16-TARD	2021-02-16
160	22	34.4196	0.428571	2021	AM1	cpx5	0.465	6.36	46.89	12.51	2.13	8.92	22	0.0214	0.0891	0	99.3855	AM1_cpx5 pt21 Ln1 Line 022	ET16-TARD	2021-02-16
161	23	36.0587	0.44898	2021	AM1	cpx5	0.4346	6.51	46.58	12.52	2.16	8.86	21.91	0.005	0.1133	0.027	99.1199	AM1_cpx5 pt21 Ln1 Line 023	ET16-TARD	2021-02-16
162	24	37.6977	0.469388	2021	AM1	cpx5	0.4607	6.63	46.63	12.56	2.19	8.74	22.04	0.0102	0.1133	0.0043	99.3785	AM1_cpx5 pt21 Ln1 Line 024	ET16-TARD	2021-02-16
163	25	39.3367	0.489796	2021	AM1	cpx5	0.4315	6.41	46.81	12.55	2.09	8.84	22.03	0.0051	0.0973	0.0191	99.283	AM1_cpx5 pt21 Ln1 Line 025	ET16-TARD	2021-02-16
164	26	40.9758	0.510204	2021	AM1	cpx5	0.4256	6.34	47.13	12.68	2.04	8.73	22.05	0.0499	0.0973	0	99.5428	AM1_cpx5 pt21 Ln1 Line 026	ET16-TARD	2021-02-16
165	27	42.6148	0.530612	2021	AM1	cpx5	0.4557	5.89	47.1	12.65	2.07	8.82	22.09	0	0.1123	0.0163	99.2043	AM1_cpx5 pt21 Ln1 Line 027	ET16-TARD	2021-02-16
166	28	44.2538	0.55102	2021	AM1	cpx5	0.4871	6.32	46.91	12.44	2.24	9.14	21.85	0.0182	0.1316	0.0148	99.5517	AM1_cpx5 pt21 Ln1 Line 028	ET16-TARD	2021-02-16
167	29	45.8929	0.571429	2021	AM1	cpx5	0.4929	6.14	47.01	12.52	2.19	9.06	21.83	0.0148	0.1433	0.0028	99.4038	AM1_cpx5 pt21 Ln1 Line 029	ET16-TARD	2021-02-16
168	30	47.5319	0.591837	2021	AM1	cpx5	0.5054	5.65	47.66	12.66	1.98	8.84	22.06	0.0041	0.1073	0.0085	99.4753	AM1_cpx5 pt21 Ln1 Line 030	ET16-TARD	2021-02-16
169	31	49.1709	0.612245	2021	AM1	cpx5	0.4984	5.57	47.58	12.46	2.05	9.16	21.91	0.0108	0.1298	0.0064	99.3754	AM1_cpx5 pt21 Ln1 Line 031	ET16-TARD	2021-02-16
170	32	50.81	0.632653	2021	AM1	cpx5	0.4974	6.64	46.4	11.95	2.52	9.55	21.76	0.0216	0.1305	0.0148	99.4843	AM1_cpx5 pt21 Ln1 Line 032	ET16-TARD	2021-02-16
171	33	52.449	0.653061	2021	AM1	cpx5	0.4843	6.95	46.22	12.17	2.41	9.22	21.81	0.0097	0.1237	0	99.3977	AM1_cpx5 pt21 Ln1 Line 033	ET16-TARD	2021-02-16
172	34	54.088	0.673469	2021	AM1	cpx5	0.4344	6.59	46.71	12.52	2.11	8.72	22.1	0.0107	0.108	0.0077	99.3108	AM1_cpx5 pt21 Ln1 Line 034	ET16-TARD	2021-02-16
173	35	55.7271	0.693878	2021	AM1	cpx5	0.3973	6.94	46.46	12.54	2.06	8.54	22.2	0.0069	0.0762	0.0156	99.236	AM1_cpx5 pt21 Ln1 Line 035	ET16-TARD	2021-02-16
174	36	57.3661	0.714286	2021	AM1	cpx5	0.4124	6.56	46.93	12.71	1.9	8.5	22.13	0.0054	0.0979	0	99.2457	AM1_cpx5 pt21 Ln1 Line 036	ET16-TARD	2021-02-16
175	37	59.0051	0.734694	2021	AM1	cpx5	0.2797	5.15	48.37	13.81	1.3446	7.59	22.4	0.0248	0.1031	0	99.0722	AM1_cpx5 pt21 Ln1 Line 037	ET16-TARD	2021-02-16
176	38	60.6441	0.755102	2021	AM1	cpx5	0.2237	4.69	49.17	14.35	1.1764	7.34	22.49	0.0468	0.1049	0.0312	99.623	AM1_cpx5 pt21 Ln1 Line 038	ET16-TARD	2021-02-16
177	39	62.2832	0.77551	2021	AM1	cpx5	0.2393	4.63	48.98	14.38	1.1661	7.28	22.44	0.0357	0.0671	0	99.2182	AM1_cpx5 pt21 Ln1 Line 039	ET16-TARD	2021-02-16
178	40	63.9222	0.795918	2021	AM1	cpx5	0.3031	4.66	49.32	14.43	1.177	7.24	22.61	0.0342	0.0722	0.0078	99.8543	AM1_cpx5 pt21 Ln1 Line 040	ET16-TARD	2021-02-16
179	41	65.5612	0.816327	2021	AM1	cpx5	0.243	4.81	49.19	14.35	1.1995	7.39	22.54	0.049	0.0889	0.0375	99.8979	AM1_cpx5 pt21 Ln1 Line 041	ET16-TARD	2021-02-16
180	42	67.2003	0.836735	2021	AM1	cpx5	0.2606	4.91	49.24	14.33	1.2245	7.27	22.52	0.0296	0.115	0.0114	99.9111	AM1_cpx5 pt21 Ln1 Line 042	ET16-TARD	2021-02-16
181	43	68.8393	0.857143	2021	AM1	cpx5	0.2337	4.86	49.03	14.27	1.2215	7.3	22.52	0.0293	0.0436	0.005	99.5131	AM1_cpx5 pt21 Ln1 Line 043	ET16-TARD	2021-02-16
182	44	70.4783	0.877551	2021	AM1	cpx5	0.2302	5.06	48.72	14.13	1.3227	7.67	22.46	0.0117	0.0964	0.029	99.73	AM1_cpx5 pt21 Ln1 Line 044	ET16-TARD	2021-02-16
183	45	72.1174	0.897959	2021	AM1	cpx5	0.3454	5.06	48.63	13.99	1.3076	7.55	22.38	0.0263	0.0796	0.0092	99.3781	AM1_cpx5 pt21 Ln1 Line 045	ET16-TARD	2021-02-16
184	46	73.7564	0.918367	2021	AM1	cpx5	0.4173	5.16	49.23	14.09	1.3345	7.57	22.43	0.0231	0.0931	0.0092	100.357	AM1_cpx5 pt21 Ln1 Line 046	ET16-TARD	2021-02-16
185	47	75.3954	0.938776	2021	AM1	cpx5	0.3692	4.95	49.36	14.1	1.328	7.64	22.39	0	0.0931	0.0234	100.254	AM1_cpx5 pt21 Ln1 Line 047	ET16-TARD	2021-02-16
186	48	77.0345	0.959184	2021	AM1	cpx5	0.3992	5	49.06	13.99	1.3437	7.62	22.4	0.0021	0.1065	0.0255	99.947	AM1_cpx5 pt21 Ln1 Line 048	ET16-TARD	2021-02-16
187	49	78.6735	0.979592	2021	AM1	cpx5	0.3731	4.5	49.16	13.93	1.3695	8.02	22.15	0.0056	0.1249	0.0177	99.6508	AM1_cpx5 pt21 Ln1 Line 049	ET16-TARD	2021-02-16
188	50	80.3125	1	2021	AM1	cpx5	0.3624	4.38	49.11	13.91	1.4004	8.28	21.91	0	0.0972	0.0234	99.4734	AM1_cpx5 pt21 Ln1 Line 050	ET16-TARD	2021-02-16
189	1	0	0	2021	AM2	cpx6	0.4804	7.53	46.04	12.38	2.13	8.63	21.97	0.0064	0.1054	0.0028	99.275	AM2_cpx6 Ln1 Line 001	ET19-ZAFF	2021-02-19
190	2	1.8132	0.0204082	2021	AM2	cpx6	0.4719	8.23	44.89	11.72	2.68	9.67	21.63	0	0.066	0.0204	99.3783	AM2_cpx6 Ln1 Line 002	ET19-ZAFF	2021-02-19
191	3	3.62639	0.0408163	2021	AM2	cpx6	0.4394	6.84	46.73	12.72	1.98	8.61	22.08	0.0128	0.0938	0	99.506	AM2_cpx6 Ln1 Line 003	ET19-ZAFF	2021-02-19
192	4	5.43959	0.0612245	2021	AM2	cpx6	0.4229	6.33	47.17	12.72	1.93	8.53	22.11	0	0.0712	0.0255	99.3096	AM2_cpx6 Ln1 Line 004	ET19-ZAFF	2021-02-19
193	5	7.25279	0.0816327	2021	AM2	cpx6	0.4624	5.5	47.98	12.92	1.77	8.63	22.05	0.0167	0.0829	0.0015	99.4135	AM2_cpx6 Ln1 Line 005	ET19-ZAFF	2021-02-19
194	6	9.06599	0.102041	2021	AM2	cpx6	0.4706	5.46	47.86	12.97	1.82	8.74	21.89	0	0.1096	0.0176	99.3378	AM2_cpx6 Ln1 Line 006	ET19-ZAFF	2021-02-19
195	7	10.8792	0.122449	2021	AM2	cpx6	0.4736	6.08	47.17	12.85	1.97	8.65	21.97	0.021	0.0946	0	99.2792	AM2_cpx6 Ln1 Line 007	ET19-ZAFF	2021-02-19
196	8	12.6924	0.142857	2021	AM2	cpx6	0.2964	8.19	45.42	12.38	2.24	8.2	22.57	0.0313	0.0594	0.0015	99.3886	AM2_cpx6 Ln1 Line 008	ET19-ZAFF	2021-02-19
197	9	14.5056	0.163265	2021	AM2	cpx6	0.3242	7.93	45.61	12.49	2.07	8	22.67	0.0286	0.0653	0	99.1881	AM2_cpx6 Ln1 Line 009	ET19-ZAFF	2021-02-19
198	10	16.3188	0.183673	2021	AM2	cpx6	0.3104	7.86	45.61	12.53	2.05	7.93	22.55	0.0535	0.0694	0	98.9633	AM2_cpx6 Ln1 Line 010	ET19-ZAFF	2021-02-19
199	11	18.132	0.204082	2021	AM2	cpx6	0.2983	7.76	45.84	12.63	2.02	8.05	22.66	0.0204	0.0694	0.0191	99.3672	AM2_cpx6 Ln1 Line 011	ET19-ZAFF	2021-02-19
200	12	19.9452	0.22449	2021	AM2	cpx6	0.3175	7.95	45.45	12.41	2.1	8.03	22.66	0.0443	0.0502	0.0056	99.0176	AM2_cpx6 Ln1 Line 012	ET19-ZAFF	2021-02-19
201	13	21.7584	0.244898	2021	AM2	cpx6	0.2687	8.06	45.44	12.43	2.19	8.1	22.61	0.0369	0.0585	0.0021	99.1962	AM2_cpx6 Ln1 Line 013	ET19-ZAFF	2021-02-19
202	14	23.5716	0.265306	2021	AM2	cpx6	0.3333	7.86	45.54	12.42	2.1	8.2	22.55	0.0324	0.0601	0.0381	99.1339	AM2_cpx6 Ln1 Line 014	ET19-ZAFF	2021-02-19
203	15	25.3848	0.285714	2021	AM2	cpx6	0.2934	8.07	45.51	12.43	2.18	8.38	22.55	0.0372	0.0677	0.0148	99.5331	AM2_cpx6 Ln1 Line 015	ET19-ZAFF	2021-02-19
204	16	27.198	0.306122	2021	AM2	cpx6	0.3182	8.28	45.49	12.43	2.22	8.3	22.68	0.0269	0.0819	0.0028	99.8298	AM2_cpx6 Ln1 Line 016	ET19-ZAFF	2021-02-19
205	17	29.0112	0.326531	2021	AM2	cpx6	0.3319	8.14	45.38	12.35	2.2	8.39	22.63	0.0434	0.0659	0.0049	99.5361	AM2_cpx6 Ln1 Line 017	ET19-ZAFF	2021-02-19
206	18	30.8244	0.346939	2021	AM2	cpx6	0.3213	8.09	45.28	12.34	2.13	8.29	22.59	0.0733	0.0568	0	99.1714	AM2_cpx6 Ln1 Line 018	ET19-ZAFF	2021-02-19
207	19	32.6376	0.367347	2021	AM2	cpx6	0.5004	8.75	44.3	11.37	2.89	9.01	22.12	0.0021	0.1092	0.0451	99.0968	AM2_cpx6 Ln1 Line 019	ET19-ZAFF	2021-02-19
208	20	34.4507	0.387755	2021	AM2	cpx6	0.5529	9.18	43.73	10.86	2.93	9.23	22.12	0.0025	0.0416	0.0211	98.6681	AM2_cpx6 Ln1 Line 020	ET19-ZAFF	2021-02-19
209	21	36.2639	0.408163	2021	AM2	cpx6	0.6199	8.62	44.54	10.82	2.93	9.56	21.97	0.0156	0.119	0	99.1945	AM2_cpx6 Ln1 Line 021	ET19-ZAFF	2021-02-19
210	22	38.0771	0.428571	2021	AM2	cpx6	0.5824	8.72	44.32	10.7	3	9.81	21.93	0.0098	0.124	0	99.1962	AM2_cpx6 Ln1 Line 022	ET19-ZAFF	2021-02-19
211	23	39.8903	0.44898	2021	AM2	cpx6	0.6375	8.94	43.86	10.62	3.18	9.83	21.95	0.0237	0.099	0.0245	99.1647	AM2_cpx6 Ln1 Line 023	ET19-ZAFF	2021-02-19
212	24	41.7035	0.469388	2021	AM2	cpx6	0.6322	8.55	44.33	10.84	2.99	9.57	21.88	0.0179	0.1157	0	98.9258	AM2_cpx6 Ln1 Line 024	ET19-ZAFF	2021-02-19
213	25	43.5167	0.489796	2021	AM2	cpx6	0.5636	7.2	45.82	11.26	2.52	10.11	21.65	0	0.1498	0.0105	99.2839	AM2_cpx6 Ln1 Line 025	ET19-ZAFF	2021-02-19
214	26	45.3299	0.510204	2021	AM2	cpx6	0.7022	5.77	46.96	11.5	2.54	10.22	21.23	0.0159	0.1498	0.0267	99.1146	AM2_cpx6 Ln1 Line 026	ET19-ZAFF	2021-02-19
215	27	47.1431	0.530612	2021	AM2	cpx6	0.6332	5.31	47.6	11.99	2.28	10.25	20.99	0	0.2131	0.0148	99.2811	AM2_cpx6 Ln1 Line 027	ET19-ZAFF	2021-02-19
216	28	48.9563	0.55102	2021	AM2	cpx6	0.5078	3.79	49.22	12.91	1.6171	10.16	20.88	0.0055	0.1782	0	99.2686	AM2_cpx6 Ln1 Line 028	ET19-ZAFF	2021-02-19
217	29	50.7695	0.571429	2021	AM2	cpx6	0.612	5.26	47.78	12.01	2.13	9.8	21.4	0.0326	0.1332	0	99.1578	AM2_cpx6 Ln1 Line 029	ET19-ZAFF	2021-02-19
218	30	52.5827	0.591837	2021	AM2	cpx6	0.3986	6.14	47.5	12.89	1.7	8.22	22.49	0.0142	0.0902	0.0007	99.4437	AM2_cpx6 Ln1 Line 030	ET19-ZAFF	2021-02-19
219	31	54.3959	0.612245	2021	AM2	cpx6	0.3027	6.72	46.66	12.76	1.81	8.36	22.69	0.014	0.0977	0	99.4144	AM2_cpx6 Ln1 Line 031	ET19-ZAFF	2021-02-19
220	32	56.2091	0.632653	2021	AM2	cpx6	0.3227	6.84	46.44	12.77	1.79	8.37	22.63	0	0.0734	0.0295	99.2656	AM2_cpx6 Ln1 Line 032	ET19-ZAFF	2021-02-19
221	33	58.0223	0.653061	2021	AM2	cpx6	0.2854	6.86	46.54	12.82	1.76	8.2	22.6	0.0005	0.071	0.0261	99.163	AM2_cpx6 Ln1 Line 033	ET19-ZAFF	2021-02-19
222	34	59.8355	0.673469	2021	AM2	cpx6	0.2482	6.66	46.84	12.86	1.69	8.23	22.54	0	0.0776	0.0332	99.179	AM2_cpx6 Ln1 Line 034	ET19-ZAFF	2021-02-19
223	35	61.6487	0.693878	2021	AM2	cpx6	0.3195	6.61	46.84	12.91	1.6625	8.11	22.36	0	0.0993	0.0282	98.9395	AM2_cpx6 Ln1 Line 035	ET19-ZAFF	2021-02-19
224	36	63.4619	0.714286	2021	AM2	cpx6	0.3484	6.56	47.16	12.97	1.6339	8.12	22.5	0.0043	0.0601	0	99.3567	AM2_cpx6 Ln1 Line 036	ET19-ZAFF	2021-02-19
225	37	65.2751	0.734694	2021	AM2	cpx6	0.3082	6.59	47.02	12.88	1.5967	8.31	22.46	0	0.101	0.0373	99.3032	AM2_cpx6 Ln1 Line 037	ET19-ZAFF	2021-02-19
226	38	67.0883	0.755102	2021	AM2	cpx6	0.3192	6.75	47.03	12.9	1.5604	8.56	22.22	0.0124	0.0893	0.0247	99.466	AM2_cpx6 Ln1 Line 038	ET19-ZAFF	2021-02-19
227	39	68.9015	0.77551	2021	AM2	cpx6	0.3687	6.99	47.03	12.76	1.5207	8.7	21.94	0.001	0.1093	0.0198	99.4395	AM2_cpx6 Ln1 Line 039	ET19-ZAFF	2021-02-19
228	40	70.7147	0.795918	2021	AM2	cpx6	0.3843	6.55	47.5	12.88	1.3667	8.73	22.09	0.0114	0.096	0	99.6084	AM2_cpx6 Ln1 Line 040	ET19-ZAFF	2021-02-19
229	41	72.5279	0.816327	2021	AM2	cpx6	0.4002	6.6	47.4	12.79	1.4096	8.73	22.19	0	0.1126	0.0183	99.6507	AM2_cpx6 Ln1 Line 041	ET19-ZAFF	2021-02-19
230	42	74.3411	0.836735	2021	AM2	cpx6	0.3689	6.62	47.33	12.75	1.4057	8.61	22.06	0.0021	0.0825	0.0028	99.232	AM2_cpx6 Ln1 Line 042	ET19-ZAFF	2021-02-19
231	43	76.1543	0.857143	2021	AM2	cpx6	0.3462	6.61	47.33	12.8	1.4159	8.66	22.18	0.01	0.1217	0	99.4738	AM2_cpx6 Ln1 Line 043	ET19-ZAFF	2021-02-19
232	44	77.9675	0.877551	2021	AM2	cpx6	0.394	7.31	46.58	12.37	1.6334	9.19	21.86	0	0.0992	0.0099	99.4465	AM2_cpx6 Ln1 Line 044	ET19-ZAFF	2021-02-19
233	45	79.7807	0.897959	2021	AM2	cpx6	0.4321	6.05	47.98	12.98	1.4713	8.56	22.03	0.0073	0.1226	0.0176	99.6509	AM2_cpx6 Ln1 Line 045	ET19-ZAFF	2021-02-19
234	46	81.5939	0.918367	2021	AM2	cpx6	0.4351	6.3	47.69	12.93	1.5371	8.51	22.07	0	0.1117	0.012	99.5959	AM2_cpx6 Ln1 Line 046	ET19-ZAFF	2021-02-19
235	47	83.4071	0.938776	2021	AM2	cpx6	0.4505	6.6	47.21	12.69	1.6675	8.59	22.16	0.0002	0.1017	0.0211	99.491	AM2_cpx6 Ln1 Line 047	ET19-ZAFF	2021-02-19
236	48	85.2203	0.959184	2021	AM2	cpx6	0.4392	6.05	47.68	12.96	1.6497	8.5	21.97	0.0114	0.0934	0.0043	99.358	AM2_cpx6 Ln1 Line 048	ET19-ZAFF	2021-02-19
237	49	87.0335	0.979592	2021	AM2	cpx6	0.4638	5.14	48.54	13.42	1.5446	8.29	21.99	0.0191	0.0992	0.0289	99.5356	AM2_cpx6 Ln1 Line 049	ET19-ZAFF	2021-02-19
238	50	88.8467	1	2021	AM2	cpx6	0.4466	5.05	48.67	13.45	1.5096	8.21	22.1	0.0422	0.1118	0.0324	99.6226	AM2_cpx6 Ln1 Line 050	ET19-ZAFF	2021-02-19
239	1	0	0	2021	AM2	cpx6.ln2	0.379	4.74	49.18	14.03	1.3792	8.06	21.91	0.0006	0.1126	0	99.7914	AM2_cpx6 Ln2 Line 001	ET19-ZAFF	2021-02-19
240	2	1.27349	0.0135135	2021	AM2	cpx6.ln2	0.3956	4.36	49.36	13.95	1.2924	8.19	21.75	0.0064	0.1101	0.0296	99.4441	AM2_cpx6 Ln2 Line 002	ET19-ZAFF	2021-02-19
241	3	2.54697	0.027027	2021	AM2	cpx6.ln2	0.5018	3.77	49.84	13.99	1.2427	8.43	21.62	0.0142	0.1284	0.0162	99.5533	AM2_cpx6 Ln2 Line 003	ET19-ZAFF	2021-02-19
242	4	3.82046	0.0405405	2021	AM2	cpx6.ln2	0.4236	3.65	49.94	14.05	1.2244	8.2	21.64	0.0208	0.1335	0.0035	99.2858	AM2_cpx6 Ln2 Line 004	ET19-ZAFF	2021-02-19
243	5	5.09395	0.0540541	2021	AM2	cpx6.ln2	0.4535	3.75	49.82	14.07	1.233	8.17	21.84	0.018	0.0909	0.0253	99.4707	AM2_cpx6 Ln2 Line 005	ET19-ZAFF	2021-02-19
244	6	6.36743	0.0675676	2021	AM2	cpx6.ln2	0.3442	4	49.5	14.27	1.2989	8.1	21.62	0.0003	0.1168	0	99.2502	AM2_cpx6 Ln2 Line 006	ET19-ZAFF	2021-02-19
245	7	7.64092	0.0810811	2021	AM2	cpx6.ln2	0.2918	4.3	49.54	14.47	1.1593	7.53	22.16	0	0.0551	0.0296	99.5358	AM2_cpx6 Ln2 Line 007	ET19-ZAFF	2021-02-19
246	8	8.91441	0.0945946	2021	AM2	cpx6.ln2	0.2681	4.56	49.23	14.47	1.1783	7.22	22.3	0.0021	0.0859	0.0268	99.3412	AM2_cpx6 Ln2 Line 008	ET19-ZAFF	2021-02-19
247	9	10.1879	0.108108	2021	AM2	cpx6.ln2	0.2462	4.77	49.1	14.3	1.2563	7.42	22.22	0.011	0.0818	0.0592	99.4645	AM2_cpx6 Ln2 Line 009	ET19-ZAFF	2021-02-19
248	10	11.4614	0.121622	2021	AM2	cpx6.ln2	0.2174	4.81	48.94	14.28	1.2132	7.57	22.15	0.024	0.0992	0.0035	99.3073	AM2_cpx6 Ln2 Line 010	ET19-ZAFF	2021-02-19
249	11	12.7349	0.135135	2021	AM2	cpx6.ln2	0.2872	4.76	49.08	14.38	1.2269	7.43	22.26	0.01	0.0917	0.0119	99.5377	AM2_cpx6 Ln2 Line 011	ET19-ZAFF	2021-02-19
250	12	14.0084	0.148649	2021	AM2	cpx6.ln2	0.2641	4.82	49.02	14.35	1.2308	7.44	22.21	0	0.0692	0.0084	99.4125	AM2_cpx6 Ln2 Line 012	ET19-ZAFF	2021-02-19
251	13	15.2818	0.162162	2021	AM2	cpx6.ln2	0.2557	4.76	49.14	14.41	1.213	7.49	22.24	0.0228	0.0784	0.0028	99.6127	AM2_cpx6 Ln2 Line 013	ET19-ZAFF	2021-02-19
252	14	16.5553	0.175676	2021	AM2	cpx6.ln2	0.2614	4.58	49.38	14.57	1.1415	7.21	22.39	0.0005	0.0843	0.0197	99.6374	AM2_cpx6 Ln2 Line 014	ET19-ZAFF	2021-02-19
253	15	17.8288	0.189189	2021	AM2	cpx6.ln2	0.2501	4.39	50.11	14.96	1.0973	6.87	22.49	0.0344	0.1018	0.019	100.323	AM2_cpx6 Ln2 Line 015	ET19-ZAFF	2021-02-19
256	18	21.6493	0.22973	2021	AM2	cpx6.ln2	0.2468	4.39	49.56	14.58	1.0634	6.96	22.6	0.028	0.0918	0.0141	99.5341	AM2_cpx6 Ln2 Line 018	ET19-ZAFF	2021-02-19
257	19	22.9228	0.243243	2021	AM2	cpx6.ln2	0.2594	4.38	49.63	14.63	1.069	6.75	22.62	0	0.0726	0	99.411	AM2_cpx6 Ln2 Line 019	ET19-ZAFF	2021-02-19
258	20	24.1962	0.256757	2021	AM2	cpx6.ln2	0.2766	4.42	49.58	14.62	1.0573	6.78	22.63	0.0335	0.0776	0	99.475	AM2_cpx6 Ln2 Line 020	ET19-ZAFF	2021-02-19
259	21	25.4697	0.27027	2021	AM2	cpx6.ln2	0.2726	4.43	49.57	14.62	1.0756	6.82	22.54	0.0365	0.0676	0.0007	99.433	AM2_cpx6 Ln2 Line 021	ET19-ZAFF	2021-02-19
260	22	26.7432	0.283784	2021	AM2	cpx6.ln2	0.233	4.48	49.34	14.54	1.1326	7.06	22.41	0.0375	0.085	0	99.3181	AM2_cpx6 Ln2 Line 022	ET19-ZAFF	2021-02-19
261	23	28.0167	0.297297	2021	AM2	cpx6.ln2	0.2734	4.42	49.07	14.48	1.1428	7.18	22.31	0.0372	0.1051	0.0127	99.0312	AM2_cpx6 Ln2 Line 023	ET19-ZAFF	2021-02-19
262	24	29.2902	0.310811	2021	AM2	cpx6.ln2	0.2416	4.35	49.53	14.58	1.1168	7.03	22.46	0.0388	0.0967	0.0303	99.4742	AM2_cpx6 Ln2 Line 024	ET19-ZAFF	2021-02-19
263	25	30.5637	0.324324	2021	AM2	cpx6.ln2	0.2272	4.68	49.21	14.42	1.1871	7.32	22.54	0.051	0.0275	0.0015	99.6643	AM2_cpx6 Ln2 Line 025	ET19-ZAFF	2021-02-19
264	26	31.8372	0.337838	2021	AM2	cpx6.ln2	0.2642	5.09	48.78	14.14	1.271	7.53	22.38	0.0048	0.0542	0.0422	99.5564	AM2_cpx6 Ln2 Line 026	ET19-ZAFF	2021-02-19
265	27	33.1106	0.351351	2021	AM2	cpx6.ln2	0.2933	4.99	48.81	14.32	1.2507	7.57	22.25	0.0222	0.085	0.0493	99.6405	AM2_cpx6 Ln2 Line 027	ET19-ZAFF	2021-02-19
266	28	34.3841	0.364865	2021	AM2	cpx6.ln2	0.2311	4.69	48.59	14.15	1.1714	7.24	22.01	0.055	0.0925	0	98.23	AM2_cpx6 Ln2 Line 028	ET19-ZAFF	2021-02-19
268	30	36.9311	0.391892	2021	AM2	cpx6.ln2	0.2435	4.73	48.69	14.2	1.2028	7.37	22.27	0.03	0.1232	0.0485	98.908	AM2_cpx6 Ln2 Line 030	ET19-ZAFF	2021-02-19
269	31	38.2046	0.405405	2021	AM2	cpx6.ln2	0.2586	4.73	48.92	14.36	1.1789	7.21	22.42	0.0122	0.0732	0.0169	99.1798	AM2_cpx6 Ln2 Line 031	ET19-ZAFF	2021-02-19
270	32	39.4781	0.418919	2021	AM2	cpx6.ln2	0.2631	5.05	48.59	14.21	1.2668	7.26	22.42	0	0.0791	0.0176	99.1566	AM2_cpx6 Ln2 Line 032	ET19-ZAFF	2021-02-19
271	33	40.7516	0.432432	2021	AM2	cpx6.ln2	0.264	5.14	48.65	14.14	1.2564	7.4	22.42	0.0254	0.0599	0.0309	99.3866	AM2_cpx6 Ln2 Line 033	ET19-ZAFF	2021-02-19
272	34	42.0251	0.445946	2021	AM2	cpx6.ln2	0.2502	4.91	48.83	14.25	1.2208	7.36	22.48	0.025	0.0499	0.0505	99.4264	AM2_cpx6 Ln2 Line 034	ET19-ZAFF	2021-02-19
273	35	43.2985	0.459459	2021	AM2	cpx6.ln2	0.2632	4.83	48.93	14.3	1.2256	7.24	22.59	0.0392	0.0749	0.0281	99.521	AM2_cpx6 Ln2 Line 035	ET19-ZAFF	2021-02-19
274	36	44.572	0.472973	2021	AM2	cpx6.ln2	0.2322	4.85	48.87	14.28	1.2194	7.33	22.57	0.0168	0.0832	0	99.4516	AM2_cpx6 Ln2 Line 036	ET19-ZAFF	2021-02-19
275	37	45.8455	0.486486	2021	AM2	cpx6.ln2	0.2434	4.86	48.81	14.26	1.2168	7.25	22.53	0.0204	0.0815	0	99.2721	AM2_cpx6 Ln2 Line 037	ET19-ZAFF	2021-02-19
276	38	47.119	0.5	2021	AM2	cpx6.ln2	0.2406	4.98	48.78	14.25	1.2559	7.26	22.55	0.0266	0.0732	0.0126	99.4289	AM2_cpx6 Ln2 Line 038	ET19-ZAFF	2021-02-19
277	39	48.3925	0.513514	2021	AM2	cpx6.ln2	0.2812	4.92	48.84	14.27	1.2009	7.21	22.57	0.0541	0.0582	0.0239	99.4283	AM2_cpx6 Ln2 Line 039	ET19-ZAFF	2021-02-19
278	40	49.666	0.527027	2021	AM2	cpx6.ln2	0.2334	4.72	48.89	14.33	1.205	7.08	22.66	0.0327	0.0483	0.021	99.2204	AM2_cpx6 Ln2 Line 040	ET19-ZAFF	2021-02-19
279	41	50.9395	0.540541	2021	AM2	cpx6.ln2	0.2394	4.91	48.83	14.15	1.262	7.33	22.54	0.0368	0.0707	0	99.3689	AM2_cpx6 Ln2 Line 041	ET19-ZAFF	2021-02-19
280	42	52.2129	0.554054	2021	AM2	cpx6.ln2	0.3012	4.76	48.83	14	1.2936	7.81	22.21	0.0132	0.0805	0.0147	99.3132	AM2_cpx6 Ln2 Line 042	ET19-ZAFF	2021-02-19
281	43	53.4864	0.567568	2021	AM2	cpx6.ln2	0.3989	4.34	49.15	13.85	1.3122	7.78	22.15	0	0.1163	0	99.0974	AM2_cpx6 Ln2 Line 043	ET19-ZAFF	2021-02-19
282	44	54.7599	0.581081	2021	AM2	cpx6.ln2	0.5172	5.56	47.8	12.78	1.8	8.61	21.81	0.0096	0.1194	0.0091	99.0153	AM2_cpx6 Ln2 Line 044	ET19-ZAFF	2021-02-19
283	45	56.0334	0.594595	2021	AM2	cpx6.ln2	0.5813	6.02	47.2	12.2	2.07	9.25	21.54	0.0084	0.1451	0.0021	99.0169	AM2_cpx6 Ln2 Line 045	ET19-ZAFF	2021-02-19
284	46	57.3069	0.608108	2021	AM2	cpx6.ln2	0.5249	5.67	47.57	12.49	1.9	9.16	21.58	0.012	0.1524	0	99.0593	AM2_cpx6 Ln2 Line 046	ET19-ZAFF	2021-02-19
285	47	58.5804	0.621622	2021	AM2	cpx6.ln2	0.5638	5.2	48.25	12.84	1.72	8.99	21.71	0.0182	0.1236	0	99.4156	AM2_cpx6 Ln2 Line 047	ET19-ZAFF	2021-02-19
286	48	59.8539	0.635135	2021	AM2	cpx6.ln2	0.5577	5.24	48.13	12.9	1.72	8.85	21.78	0	0.1327	0.0336	99.344	AM2_cpx6 Ln2 Line 048	ET19-ZAFF	2021-02-19
287	49	61.1273	0.648649	2021	AM2	cpx6.ln2	0.5468	5.06	48.15	12.9	1.74	8.73	21.77	0.0076	0.1128	0	99.0172	AM2_cpx6 Ln2 Line 049	ET19-ZAFF	2021-02-19
288	50	62.4008	0.662162	2021	AM2	cpx6.ln2	0.5159	5.09	48.39	13	1.73	8.75	21.76	0.0213	0.1261	0.0266	99.4099	AM2_cpx6 Ln2 Line 050	ET19-ZAFF	2021-02-19
289	51	63.6743	0.675676	2021	AM2	cpx6.ln2	0.5066	4.99	48.35	13.06	1.68	8.72	21.9	0.0018	0.1103	0.021	99.3397	AM2_cpx6 Ln2 Line 051	ET19-ZAFF	2021-02-19
290	52	64.9478	0.689189	2021	AM2	cpx6.ln2	0.5011	4.99	48.56	13.13	1.654	8.6	21.9	0.0144	0.1311	0.0084	99.489	AM2_cpx6 Ln2 Line 052	ET19-ZAFF	2021-02-19
291	53	66.2213	0.702703	2021	AM2	cpx6.ln2	0.4672	5.5	47.73	12.83	1.88	8.69	21.88	0.0351	0.1119	0.0035	99.1277	AM2_cpx6 Ln2 Line 053	ET19-ZAFF	2021-02-19
292	54	67.4948	0.716216	2021	AM2	cpx6.ln2	0.4835	5.58	47.67	12.81	1.92	8.72	21.93	0.0286	0.1194	0	99.2615	AM2_cpx6 Ln2 Line 054	ET19-ZAFF	2021-02-19
293	55	68.7683	0.72973	2021	AM2	cpx6.ln2	0.4865	5.62	47.58	12.82	1.92	8.63	21.99	0	0.1061	0	99.1526	AM2_cpx6 Ln2 Line 055	ET19-ZAFF	2021-02-19
294	56	70.0418	0.743243	2021	AM2	cpx6.ln2	0.4449	5.64	47.56	12.81	1.95	8.76	21.83	0	0.0887	0.0042	99.0878	AM2_cpx6 Ln2 Line 056	ET19-ZAFF	2021-02-19
295	57	71.3152	0.756757	2021	AM2	cpx6.ln2	0.4824	5.71	47.6	12.82	1.97	8.78	21.84	0.0289	0.0929	0.0028	99.327	AM2_cpx6 Ln2 Line 057	ET19-ZAFF	2021-02-19
296	58	72.5887	0.77027	2021	AM2	cpx6.ln2	0.4733	5.47	47.79	12.96	1.87	8.8	21.77	0.0063	0.1119	0.0182	99.2697	AM2_cpx6 Ln2 Line 058	ET19-ZAFF	2021-02-19
297	59	73.8622	0.783784	2021	AM2	cpx6.ln2	0.4319	4.95	48.25	13.18	1.69	8.59	21.84	0.004	0.1211	0.0049	99.0619	AM2_cpx6 Ln2 Line 059	ET19-ZAFF	2021-02-19
298	60	75.1357	0.797297	2021	AM2	cpx6.ln2	0.4723	4.71	48.6	13.4	1.5749	8.55	21.77	0.0133	0.0755	0.007	99.173	AM2_cpx6 Ln2 Line 060	ET19-ZAFF	2021-02-19
299	61	76.4092	0.810811	2021	AM2	cpx6.ln2	0.4379	4.67	48.66	13.42	1.5663	8.5	21.8	0.0075	0.1177	0	99.1794	AM2_cpx6 Ln2 Line 061	ET19-ZAFF	2021-02-19
300	62	77.6827	0.824324	2021	AM2	cpx6.ln2	0.4724	4.88	48.48	13.29	1.6583	8.7	21.73	0.0218	0.1426	0.0189	99.394	AM2_cpx6 Ln2 Line 062	ET19-ZAFF	2021-02-19
301	63	78.9562	0.837838	2021	AM2	cpx6.ln2	0.4903	4.9	48.51	13.26	1.69	8.7	21.82	0.0028	0.1443	0.0091	99.5265	AM2_cpx6 Ln2 Line 063	ET19-ZAFF	2021-02-19
302	64	80.2296	0.851351	2021	AM2	cpx6.ln2	0.4573	4.29	49.19	13.61	1.475	8.52	21.81	0.0141	0.1493	0.0203	99.536	AM2_cpx6 Ln2 Line 064	ET19-ZAFF	2021-02-19
303	65	81.5031	0.864865	2021	AM2	cpx6.ln2	0.4064	3.7	49.89	13.98	1.2557	8.2	21.83	0.0058	0.1295	0.0021	99.3995	AM2_cpx6 Ln2 Line 065	ET19-ZAFF	2021-02-19
304	66	82.7766	0.878378	2021	AM2	cpx6.ln2	0.4136	3.51	50.09	13.98	1.2659	8.13	21.83	0	0.1155	0	99.335	AM2_cpx6 Ln2 Line 066	ET19-ZAFF	2021-02-19
305	67	84.0501	0.891892	2021	AM2	cpx6.ln2	0.4597	3.52	50.15	14.02	1.2177	8.15	21.86	0.0327	0.1403	0.0295	99.5799	AM2_cpx6 Ln2 Line 067	ET19-ZAFF	2021-02-19
306	68	85.3236	0.905405	2021	AM2	cpx6.ln2	0.4941	3.69	50	13.98	1.232	8.18	21.86	0.0031	0.1296	0.0078	99.5766	AM2_cpx6 Ln2 Line 068	ET19-ZAFF	2021-02-19
307	69	86.5971	0.918919	2021	AM2	cpx6.ln2	0.4544	4.05	49.63	13.73	1.3249	8.39	21.85	0.006	0.1353	0.0119	99.5825	AM2_cpx6 Ln2 Line 069	ET19-ZAFF	2021-02-19
308	70	87.8706	0.932432	2021	AM2	cpx6.ln2	0.5193	4.47	49.19	13.5	1.438	8.46	21.85	0.0224	0.1327	0	99.5824	AM2_cpx6 Ln2 Line 070	ET19-ZAFF	2021-02-19
309	71	89.1441	0.945946	2021	AM2	cpx6.ln2	0.5487	4.61	48.52	13.06	1.4979	8.25	21.72	0	0.1136	0.0295	98.3497	AM2_cpx6 Ln2 Line 071	ET19-ZAFF	2021-02-19
310	72	90.4175	0.959459	2021	AM2	cpx6.ln2	0.4647	4.7	49.1	13.42	1.4772	8.53	21.85	0.0252	0.1303	0.0056	99.703	AM2_cpx6 Ln2 Line 072	ET19-ZAFF	2021-02-19
311	73	91.691	0.972973	2021	AM2	cpx6.ln2	0.528	4.59	49.13	13.49	1.4659	8.46	21.91	0.0298	0.1122	0.0281	99.744	AM2_cpx6 Ln2 Line 073	ET19-ZAFF	2021-02-19
312	74	92.9645	0.986486	2021	AM2	cpx6.ln2	0.4789	4.56	49.24	13.43	1.4454	8.56	21.86	0	0.1514	0	99.7257	AM2_cpx6 Ln2 Line 074	ET19-ZAFF	2021-02-19
313	75	94.238	1	2021	AM2	cpx6.ln2	0.4963	4.51	49.09	13.4	1.5312	8.48	21.93	0.0259	0.1436	0	99.607	AM2_cpx6 Ln2 Line 075	ET19-ZAFF	2021-02-19
314	1	0	0	2021	AM2	cpx7	0.4026	6.66	46.71	12.71	2.01	8.52	22.26	0.0195	0.0838	0.0133	99.3892	AM2_cpx7 Ln1 Line 001	ET19-ZAFF	2021-02-19
315	2	1.72247	0.0344828	2021	AM2	cpx7	0.5014	7.72	45.37	11.56	2.73	9.68	21.67	0.0221	0.1101	0	99.3636	AM2_cpx7 Ln1 Line 002	ET19-ZAFF	2021-02-19
316	3	3.44494	0.0689655	2021	AM2	cpx7	0.4133	6.51	46.68	12.5	2.08	8.56	21.92	0.0092	0.1052	0.0217	98.7994	AM2_cpx7 Ln1 Line 003	ET19-ZAFF	2021-02-19
317	4	5.16741	0.103448	2021	AM2	cpx7	0.4056	7.28	45.8	12.04	2.33	9.05	21.93	0	0.072	0.0035	98.9111	AM2_cpx7 Ln1 Line 004	ET19-ZAFF	2021-02-19
318	5	6.88989	0.137931	2021	AM2	cpx7	0.4769	7.31	45.95	11.97	2.49	9.22	21.81	0.0183	0.0893	0.007	99.3415	AM2_cpx7 Ln1 Line 005	ET19-ZAFF	2021-02-19
319	6	8.61236	0.172414	2021	AM2	cpx7	0.4138	6.35	46.98	12.69	2.05	8.65	21.99	0	0.1151	0	99.2389	AM2_cpx7 Ln1 Line 006	ET19-ZAFF	2021-02-19
320	7	10.3348	0.206897	2021	AM2	cpx7	0.4331	6.62	46.83	12.6	2	8.36	22.09	0.001	0.1076	0.023	99.0647	AM2_cpx7 Ln1 Line 007	ET19-ZAFF	2021-02-19
321	8	12.0573	0.241379	2021	AM2	cpx7	0.4998	6.61	46.38	11.75	2.37	8.97	21.67	0.021	0.1132	0.0175	98.4015	AM2_cpx7 Ln1 Line 008	ET19-ZAFF	2021-02-19
322	9	13.7798	0.275862	2021	AM2	cpx7	0.4193	6.75	46.6	12.38	2.33	9.16	22.01	0	0.0994	0	99.7487	AM2_cpx7 Ln1 Line 009	ET19-ZAFF	2021-02-19
323	10	15.5022	0.310345	2021	AM2	cpx7	0.4703	7.1	45.71	12.05	2.55	9.32	21.73	0	0.1051	0	99.0354	AM2_cpx7 Ln1 Line 010	ET19-ZAFF	2021-02-19
324	11	17.2247	0.344828	2021	AM2	cpx7	0.4179	6.54	46.61	12.59	2.06	8.62	22.14	0.0169	0.1145	0.0015	99.1108	AM2_cpx7 Ln1 Line 011	ET19-ZAFF	2021-02-19
325	12	18.9472	0.37931	2021	AM2	cpx7	0.3787	7.01	46.27	12.59	1.96	8.2	22.36	0.0279	0.0739	0.0203	98.8908	AM2_cpx7 Ln1 Line 012	ET19-ZAFF	2021-02-19
326	13	20.6697	0.413793	2021	AM2	cpx7	0.2886	7.95	45.42	12.31	2.14	8.08	22.74	0.1119	0.0714	0	99.1119	AM2_cpx7 Ln1 Line 013	ET19-ZAFF	2021-02-19
327	14	22.3921	0.448276	2021	AM2	cpx7	0.2837	7.94	45.64	12.41	2.13	8.17	22.61	0.1575	0.0839	0	99.4251	AM2_cpx7 Ln1 Line 014	ET19-ZAFF	2021-02-19
328	15	24.1146	0.482759	2021	AM2	cpx7	0.272	7.74	45.96	12.6	2.01	8.01	22.8	0.1019	0.0566	0.0007	99.5512	AM2_cpx7 Ln1 Line 015	ET19-ZAFF	2021-02-19
329	16	25.8371	0.517241	2021	AM2	cpx7	0.2904	7.83	45.9	12.53	2.01	8.11	22.84	0.1406	0.0706	0.0435	99.7651	AM2_cpx7 Ln1 Line 016	ET19-ZAFF	2021-02-19
331	18	29.282	0.586207	2021	AM2	cpx7	0.2722	7.77	45.94	12.52	2.01	8.14	22.76	0.1257	0.0748	0.0337	99.6464	AM2_cpx7 Ln1 Line 018	ET19-ZAFF	2021-02-19
332	19	31.0045	0.62069	2021	AM2	cpx7	0.2998	7.56	46.18	12.66	1.91	7.95	22.8	0.161	0.0682	0	99.589	AM2_cpx7 Ln1 Line 019	ET19-ZAFF	2021-02-19
333	20	32.727	0.655172	2021	AM2	cpx7	0.2737	7.4	46.58	12.76	1.74	7.89	22.81	0.1353	0.0425	0.019	99.6505	AM2_cpx7 Ln1 Line 020	ET19-ZAFF	2021-02-19
334	21	34.4494	0.689655	2021	AM2	cpx7	0.3047	6.93	46.72	12.53	1.5579	7.71	22.71	0.1477	0.0817	0.0043	98.6963	AM2_cpx7 Ln1 Line 021	ET19-ZAFF	2021-02-19
335	22	36.1719	0.724138	2021	AM2	cpx7	0.3197	7.21	46.8	12.97	1.5549	7.9	22.76	0.1272	0.081	0	99.7228	AM2_cpx7 Ln1 Line 022	ET19-ZAFF	2021-02-19
336	23	37.8944	0.758621	2021	AM2	cpx7	0.2978	7.11	46.73	12.88	1.5614	7.96	22.84	0.0897	0.0786	0.0071	99.5546	AM2_cpx7 Ln1 Line 023	ET19-ZAFF	2021-02-19
337	24	39.6168	0.793103	2021	AM2	cpx7	0.2981	7.28	46.71	12.84	1.6021	7.96	22.77	0.0711	0.0662	0	99.5975	AM2_cpx7 Ln1 Line 024	ET19-ZAFF	2021-02-19
338	25	41.3393	0.827586	2021	AM2	cpx7	0.3053	7.32	46.6	12.79	1.6058	8.11	22.69	0.1154	0.0929	0.0212	99.6506	AM2_cpx7 Ln1 Line 025	ET19-ZAFF	2021-02-19
339	26	43.0618	0.862069	2021	AM2	cpx7	0.3353	7.27	46.56	12.77	1.5972	8.01	22.75	0.1126	0.0444	0.0015	99.451	AM2_cpx7 Ln1 Line 026	ET19-ZAFF	2021-02-19
340	27	44.7843	0.896552	2021	AM2	cpx7	0.3304	7.1	46.71	12.84	1.6128	7.98	22.73	0.1182	0.0486	0	99.47	AM2_cpx7 Ln1 Line 027	ET19-ZAFF	2021-02-19
341	28	46.5067	0.931034	2021	AM2	cpx7	0.26	7.45	46.43	12.74	1.75	8.05	22.66	0.1398	0.0721	0	99.5519	AM2_cpx7 Ln1 Line 028	ET19-ZAFF	2021-02-19
342	29	48.2292	0.965517	2021	AM2	cpx7	0.2844	7.72	45.79	12.52	2.14	8.23	22.81	0.1513	0.0712	0.0311	99.748	AM2_cpx7 Ln1 Line 029	ET19-ZAFF	2021-02-19
343	30	49.9517	1	2021	AM2	cpx7	0.2467	7.66	45.88	12.48	2.11	8.24	22.81	0.1409	0.0921	0.0163	99.676	AM2_cpx7 Ln1 Line 030	ET19-ZAFF	2021-02-19
348	5	6.40619	0.102564	2021	AM2	cpx7.ln2	0.4808	6.29	48.65	13.12	1.478	8.14	21.45	0.0054	0.099	0	99.7132	AM2_cpx7 Ln2 Line 005	ET19-ZAFF	2021-02-19
349	6	8.00774	0.128205	2021	AM2	cpx7.ln2	0.3639	4.99	48.94	14	1.336	7.71	22.03	0.0265	0.1008	0	99.4972	AM2_cpx7 Ln2 Line 006	ET19-ZAFF	2021-02-19
350	7	9.60929	0.153846	2021	AM2	cpx7.ln2	0.3974	4.12	49.58	14.06	1.3012	7.96	21.94	0.001	0.1058	0.0092	99.4746	AM2_cpx7 Ln2 Line 007	ET19-ZAFF	2021-02-19
351	8	11.2108	0.179487	2021	AM2	cpx7.ln2	0.3221	3.8	49.82	14.15	1.3447	8.22	21.69	0	0.1285	0	99.4753	AM2_cpx7 Ln2 Line 008	ET19-ZAFF	2021-02-19
352	9	12.8124	0.205128	2021	AM2	cpx7.ln2	0.3177	3.94	49.54	14.24	1.3782	8.33	21.58	0	0.1098	0	99.4357	AM2_cpx7 Ln2 Line 009	ET19-ZAFF	2021-02-19
353	10	14.4139	0.230769	2021	AM2	cpx7.ln2	0.3498	4.46	49.38	14.17	1.2902	7.74	22.06	0.001	0.1074	0	99.5584	AM2_cpx7 Ln2 Line 010	ET19-ZAFF	2021-02-19
354	11	16.0155	0.25641	2021	AM2	cpx7.ln2	0.3619	4.67	49.09	13.84	1.3432	7.94	22.18	0.0082	0.0965	0	99.5298	AM2_cpx7 Ln2 Line 011	ET19-ZAFF	2021-02-19
355	12	17.617	0.282051	2021	AM2	cpx7.ln2	0.401	4.63	48.89	13.61	1.4762	8.35	22	0	0.1067	0	99.4639	AM2_cpx7 Ln2 Line 012	ET19-ZAFF	2021-02-19
356	13	19.2186	0.307692	2021	AM2	cpx7.ln2	0.3954	4.18	49.34	13.63	1.4787	8.78	21.6	0.0069	0.1343	0	99.5453	AM2_cpx7 Ln2 Line 013	ET19-ZAFF	2021-02-19
357	14	20.8201	0.333333	2021	AM2	cpx7.ln2	0.4026	3.64	49.64	14.01	1.3525	8.48	21.41	0	0.121	0.015	99.0711	AM2_cpx7 Ln2 Line 014	ET19-ZAFF	2021-02-19
358	15	22.4217	0.358974	2021	AM2	cpx7.ln2	0.3206	3.64	50.02	14.16	1.2934	8.15	21.55	0	0.1153	0	99.2493	AM2_cpx7 Ln2 Line 015	ET19-ZAFF	2021-02-19
359	16	24.0232	0.384615	2021	AM2	cpx7.ln2	0.3852	4.16	49.66	14.2	1.234	7.86	22.07	0.0025	0.0885	0.0122	99.6724	AM2_cpx7 Ln2 Line 016	ET19-ZAFF	2021-02-19
360	17	25.6248	0.410256	2021	AM2	cpx7.ln2	0.3161	4.42	49.35	14.19	1.283	7.69	22.12	0	0.1113	0.0178	99.4982	AM2_cpx7 Ln2 Line 017	ET19-ZAFF	2021-02-19
361	18	27.2263	0.435897	2021	AM2	cpx7.ln2	0.3569	4.11	49.5	14.02	1.4177	8.53	21.61	0.0246	0.1274	0	99.6966	AM2_cpx7 Ln2 Line 018	ET19-ZAFF	2021-02-19
362	19	28.8279	0.461538	2021	AM2	cpx7.ln2	0.3387	3.76	49.83	14.23	1.2706	8.06	21.89	0	0.1141	0.0171	99.5105	AM2_cpx7 Ln2 Line 019	ET19-ZAFF	2021-02-19
365	22	33.6325	0.538462	2021	AM2	cpx7.ln2	0.3984	3.97	48.43	13.81	1.565	9.91	21.07	0.0013	0.1401	0	99.2948	AM2_cpx7 Ln2 Line 022	ET19-ZAFF	2021-02-19
366	23	35.2341	0.564103	2021	AM2	cpx7.ln2	0.3918	4.71	48.74	13.63	1.6184	8.82	21.41	0	0.1064	0	99.4266	AM2_cpx7 Ln2 Line 023	ET19-ZAFF	2021-02-19
367	24	36.8356	0.589744	2021	AM2	cpx7.ln2	0.3194	4.6	49.12	13.97	1.4427	8.3	21.67	0.0099	0.1176	0.0236	99.5732	AM2_cpx7 Ln2 Line 024	ET19-ZAFF	2021-02-19
368	25	38.4372	0.615385	2021	AM2	cpx7.ln2	0.3619	4.13	49.6	13.97	1.3615	8.06	21.91	0.0027	0.1066	0	99.5027	AM2_cpx7 Ln2 Line 025	ET19-ZAFF	2021-02-19
369	26	40.0387	0.641026	2021	AM2	cpx7.ln2	0.3666	4.26	42.67	12.98	3.15	16.08	18.76	0.0061	0.1789	0.0042	98.4558	AM2_cpx7 Ln2 Line 026	ET19-ZAFF	2021-02-19
371	28	43.2418	0.692308	2021	AM2	cpx7.ln2	0.3979	4.35	48.79	13.89	1.5773	8.87	21.38	0.0038	0.1464	0	99.4054	AM2_cpx7 Ln2 Line 028	ET19-ZAFF	2021-02-19
372	29	44.8434	0.717949	2021	AM2	cpx7.ln2	0.397	3.83	49.57	13.99	1.3581	8.5	21.64	0.0088	0.1152	0	99.4091	AM2_cpx7 Ln2 Line 029	ET19-ZAFF	2021-02-19
373	30	46.4449	0.74359	2021	AM2	cpx7.ln2	0.3364	3.83	49.86	14.24	1.3281	8.24	21.72	0.0083	0.1265	0.0043	99.6936	AM2_cpx7 Ln2 Line 030	ET19-ZAFF	2021-02-19
374	31	48.0465	0.769231	2021	AM2	cpx7.ln2	0.2537	4.5	49.57	14.52	1.166	7.15	22.55	0.0381	0.0603	0	99.8081	AM2_cpx7 Ln2 Line 031	ET19-ZAFF	2021-02-19
375	32	49.648	0.794872	2021	AM2	cpx7.ln2	0.2306	4.23	49.91	14.73	1.087	6.85	22.64	0.0314	0.0671	0.0258	99.8019	AM2_cpx7 Ln2 Line 032	ET19-ZAFF	2021-02-19
376	33	51.2495	0.820513	2021	AM2	cpx7.ln2	0.2527	4.05	50.06	14.85	1.0405	6.86	22.62	0.0561	0.0893	0	99.8786	AM2_cpx7 Ln2 Line 033	ET19-ZAFF	2021-02-19
377	34	52.8511	0.846154	2021	AM2	cpx7.ln2	0.2242	3.95	50	14.79	1.0363	6.83	22.66	0.0607	0.0764	0.0158	99.6434	AM2_cpx7 Ln2 Line 034	ET19-ZAFF	2021-02-19
378	35	54.4526	0.871795	2021	AM2	cpx7.ln2	0.1829	3.96	50.12	14.76	1.0239	6.8	22.73	0.0788	0.0679	0.033	99.7565	AM2_cpx7 Ln2 Line 035	ET19-ZAFF	2021-02-19
379	36	56.0542	0.897436	2021	AM2	cpx7.ln2	0.2255	3.98	50.08	14.79	1.0087	6.71	22.68	0.0718	0.0876	0.0237	99.6573	AM2_cpx7 Ln2 Line 036	ET19-ZAFF	2021-02-19
380	37	57.6557	0.923077	2021	AM2	cpx7.ln2	0.2463	4.01	50.05	14.84	1.041	6.74	22.59	0.0726	0.0494	0.028	99.6673	AM2_cpx7 Ln2 Line 037	ET19-ZAFF	2021-02-19
381	38	59.2573	0.948718	2021	AM2	cpx7.ln2	0.2332	4	50.05	14.75	1.0546	6.88	22.71	0.0676	0.1056	0.0015	99.8525	AM2_cpx7 Ln2 Line 038	ET19-ZAFF	2021-02-19
382	39	60.8588	0.974359	2021	AM2	cpx7.ln2	0.2251	4.08	50.03	14.83	1.037	6.91	22.71	0.0844	0.0734	0.0166	99.9965	AM2_cpx7 Ln2 Line 039	ET19-ZAFF	2021-02-19
383	40	62.4604	1	2021	AM2	cpx7.ln2	0.2295	4.02	50.14	14.78	1.041	6.9	22.71	0.0599	0.0905	0.0231	99.994	AM2_cpx7 Ln2 Line 040	ET19-ZAFF	2021-02-19
384	1	0	0	2021	AM2	cpx8	0.4069	6.62	47.23	12.92	1.9	8.5	22.34	0.0128	0.0783	0	100.008	AM2_cpx8 pt1	ET19-ZAFF	2021-02-19
385	2	3.40004	0.0281241	2021	AM2	cpx8	0.3408	7.73	45.83	12.39	2.24	8.6	22.57	0.0055	0.1045	0	99.8108	AM2_cpx8 pt2	ET19-ZAFF	2021-02-19
386	3	11.4636	0.0948233	2021	AM2	cpx8	0.2932	6.73	47.21	13.17	1.72	7.98	22.69	0.001	0.063	0.0352	99.8924	AM2_cpx8 pt3	ET19-ZAFF	2021-02-19
387	4	14.6573	0.12124	2021	AM2	cpx8	0.297	7.18	46.76	12.92	1.91	8.03	22.89	0.0094	0.0783	0.0036	100.078	AM2_cpx8 pt4	ET19-ZAFF	2021-02-19
388	5	16.9338	0.140071	2021	AM2	cpx8	0.293	7.02	46.94	12.96	1.9	8.02	22.88	0.0055	0.1056	0.0151	100.139	AM2_cpx8 pt5	ET19-ZAFF	2021-02-19
389	6	22.3175	0.184603	2021	AM2	cpx8	0.3043	8.7	44.74	12.04	2.4	8.7	22.71	0.0765	0.0485	0.0345	99.7538	AM2_cpx8 pt6	ET19-ZAFF	2021-02-19
390	7	25.0072	0.206852	2021	AM2	cpx8	0.286	8.27	45.46	12.31	2.26	8.47	22.7	0.0685	0.0783	0.0065	99.9093	AM2_cpx8 pt7	ET19-ZAFF	2021-02-19
391	8	27.9834	0.23147	2021	AM2	cpx8	0.322	8.25	45.41	12.31	2.24	8.67	22.67	0.0469	0.0894	0	100.008	AM2_cpx8 pt8	ET19-ZAFF	2021-02-19
392	9	31.0855	0.25713	2021	AM2	cpx8	0.4019	5.82	48.16	12.94	1.663	8.34	22.43	0.0503	0.121	0.0129	99.9391	AM2_cpx8 pt9	ET19-ZAFF	2021-02-19
393	10	34.3739	0.284331	2021	AM2	cpx8	0.5414	4.81	49.12	12.91	1.639	8.87	22.09	0.0072	0.1159	0.0137	100.117	AM2_cpx8 pt10	ET19-ZAFF	2021-02-19
394	11	29.8357	0.246792	2021	AM2	cpx8	0.5351	3.7	50.39	13.52	1.2579	8.58	22.03	0	0.1398	0	100.153	AM2_cpx8 pt11	ET19-ZAFF	2021-02-19
395	12	27.9787	0.231431	2021	AM2	cpx8	0.4849	4.25	49.46	13.32	1.516	8.53	22.16	0.0316	0.1297	0.0101	99.8923	AM2_cpx8 pt12	ET19-ZAFF	2021-02-19
396	13	41.4154	0.342576	2021	AM2	cpx8	0.5537	6.83	46.52	12.06	2.36	9.16	22.13	0.0037	0.1236	0	99.741	AM2_cpx8 pt13	ET19-ZAFF	2021-02-19
397	14	41.5418	0.343621	2021	AM2	cpx8	0.4521	6.95	46.44	12.04	2.45	9.28	22.07	0.0357	0.1185	0	99.8363	AM2_cpx8 pt14	ET19-ZAFF	2021-02-19
398	15	52.6941	0.43587	2021	AM2	cpx8	0.493	5.23	48.76	13.17	1.6367	8.51	22.17	0.0201	0.0974	0	100.087	AM2_cpx8 pt15	ET19-ZAFF	2021-02-19
399	16	55.6724	0.460505	2021	AM2	cpx8	0.4892	5.25	48.82	13.21	1.6141	8.51	22.1	0.02	0.1177	0.0087	100.14	AM2_cpx8 pt16	ET19-ZAFF	2021-02-19
400	17	57.2713	0.47373	2021	AM2	cpx8	0.5001	5.31	48.57	13.08	1.6602	8.46	22.16	0.0009	0.1177	0	99.8589	AM2_cpx8 pt17	ET19-ZAFF	2021-02-19
401	18	60.2958	0.498748	2021	AM2	cpx8	0.4783	6.05	47.62	12.62	2.07	8.91	22.08	0.0299	0.0912	0.0288	99.9782	AM2_cpx8 pt18	ET19-ZAFF	2021-02-19
402	19	69.4073	0.574116	2021	AM2	cpx8	0.5161	3.78	50.19	13.95	1.3315	8.18	22.02	0	0.1441	0.0201	100.132	AM2_cpx8 pt19	ET19-ZAFF	2021-02-19
403	20	81.9233	0.677645	2021	AM2	cpx8	0.4205	3.65	50.3	14.02	1.3003	8.33	22.03	0	0.1007	0.0309	100.182	AM2_cpx8 pt20	ET19-ZAFF	2021-02-19
404	21	90.4921	0.748523	2021	AM2	cpx8	0.4153	3.59	50.21	14.03	1.2685	8.19	22.05	0.0119	0.1355	0	99.9012	AM2_cpx8 pt21	ET19-ZAFF	2021-02-19
405	22	94.6462	0.782884	2021	AM2	cpx8	0.4368	3.47	50.51	14.16	1.2812	8.14	22.06	0.0104	0.0921	0.0209	100.181	AM2_cpx8 pt22	ET19-ZAFF	2021-02-19
406	23	102.047	0.844103	2021	AM2	cpx8	0.4275	4.02	49.62	13.95	1.3013	8.32	22.25	0.0124	0.1048	0.0043	100.01	AM2_cpx8 pt23	ET19-ZAFF	2021-02-19
407	24	107.085	0.885776	2021	AM2	cpx8	0.4374	4	50.08	13.85	1.3042	8.29	22.01	0	0.1056	0	100.077	AM2_cpx8 pt24	ET19-ZAFF	2021-02-19
408	25	120.894	1	2021	AM2	cpx8	0.4434	3.6	50.31	14.11	1.3188	8.19	22.05	0.0274	0.132	0.0619	100.243	AM2_cpx8 pt25	ET19-ZAFF	2021-02-19
409	1	0	0	2021	AM2	cpx9	0.6303	8.58	45.72	11.86	2.68	9.45	21.27	0.0189	0.1239	0.0036	100.337	AM2_cpx9 ln1 Line 001	ET19-ZAFF	2021-02-19
410	2	1.798	0.0416667	2021	AM2	cpx9	0.4675	6.07	47.27	12.8	1.94	8.65	21.86	0.0315	0.1216	0.0309	99.2415	AM2_cpx9 ln1 Line 002	ET19-ZAFF	2021-02-19
411	3	3.596	0.0833333	2021	AM2	cpx9	0.4829	5.98	47.55	12.85	1.93	8.68	21.9	0	0.1165	0.0029	99.4923	AM2_cpx9 ln1 Line 003	ET19-ZAFF	2021-02-19
412	4	5.39399	0.125	2021	AM2	cpx9	0.4814	6.04	47.3	12.8	2.01	8.69	21.86	0	0.1047	0	99.2861	AM2_cpx9 ln1 Line 004	ET19-ZAFF	2021-02-19
413	5	7.19199	0.166667	2021	AM2	cpx9	0.4543	6.9	46.31	12.22	2.49	9.36	21.71	0	0.1156	0.0302	99.5901	AM2_cpx9 ln1 Line 005	ET19-ZAFF	2021-02-19
414	6	8.98999	0.208333	2021	AM2	cpx9	0.4759	6.71	46.47	12.26	2.42	9.21	21.73	0.0063	0.0646	0.0043	99.3511	AM2_cpx9 ln1 Line 006	ET19-ZAFF	2021-02-19
415	7	10.788	0.25	2021	AM2	cpx9	0.4944	5.88	47.49	12.62	2.07	9.12	21.7	0.0027	0.1173	0	99.4944	AM2_cpx9 ln1 Line 007	ET19-ZAFF	2021-02-19
416	8	12.586	0.291667	2021	AM2	cpx9	0.4941	6.16	47.19	12.53	2.17	9.16	21.81	0.028	0.1139	0	99.656	AM2_cpx9 ln1 Line 008	ET19-ZAFF	2021-02-19
417	9	14.384	0.333333	2021	AM2	cpx9	0.41	6.3	47.05	12.53	2.13	9.01	21.96	0.019	0.1097	0.0186	99.5373	AM2_cpx9 ln1 Line 009	ET19-ZAFF	2021-02-19
418	10	16.182	0.375	2021	AM2	cpx9	0.4503	6.71	46.52	12.38	2.37	9.21	21.91	0.0216	0.1519	0.0301	99.7539	AM2_cpx9 ln1 Line 010	ET19-ZAFF	2021-02-19
419	11	17.98	0.416667	2021	AM2	cpx9	0.4578	7.03	45.91	12.1	2.46	9.38	21.87	0.0196	0.0925	0	99.3199	AM2_cpx9 ln1 Line 011	ET19-ZAFF	2021-02-19
420	12	19.778	0.458333	2021	AM2	cpx9	0.4759	6	47.47	12.61	2.08	8.87	22.04	0	0.1401	0	99.686	AM2_cpx9 ln1 Line 012	ET19-ZAFF	2021-02-19
421	13	21.576	0.5	2021	AM2	cpx9	0.4385	5.84	47.45	12.67	2.11	8.83	22.07	0.01	0.1182	0.0373	99.574	AM2_cpx9 ln1 Line 013	ET19-ZAFF	2021-02-19
422	14	23.374	0.541667	2021	AM2	cpx9	0.4175	5.98	47.54	12.64	2.01	9	21.93	0.0128	0.0782	0.0359	99.6444	AM2_cpx9 ln1 Line 014	ET19-ZAFF	2021-02-19
423	15	25.172	0.583333	2021	AM2	cpx9	0.45	5.94	47.48	12.65	1.99	8.89	21.91	0.0158	0.1114	0.0144	99.4516	AM2_cpx9 ln1 Line 015	ET19-ZAFF	2021-02-19
424	16	26.97	0.625	2021	AM2	cpx9	0.4337	6.16	47.27	12.69	2.04	8.69	22.09	0	0.1004	0	99.4741	AM2_cpx9 ln1 Line 016	ET19-ZAFF	2021-02-19
425	17	28.768	0.666667	2021	AM2	cpx9	0.3808	6.15	47.39	12.79	1.94	8.82	22.22	0	0.0986	0.0079	99.7973	AM2_cpx9 ln1 Line 017	ET19-ZAFF	2021-02-19
426	18	30.566	0.708333	2021	AM2	cpx9	0.4435	5.97	47.56	12.86	1.94	8.86	22.02	0.0118	0.1649	0.0051	99.8353	AM2_cpx9 ln1 Line 018	ET19-ZAFF	2021-02-19
427	19	32.364	0.75	2021	AM2	cpx9	0.4143	6.47	47.09	12.57	2.14	8.91	21.99	0	0.0993	0	99.6836	AM2_cpx9 ln1 Line 019	ET19-ZAFF	2021-02-19
428	20	34.162	0.791667	2021	AM2	cpx9	0.3775	6.38	47.25	12.78	1.93	8.68	22.22	0.0057	0.1131	0.0036	99.7399	AM2_cpx9 ln1 Line 020	ET19-ZAFF	2021-02-19
429	21	35.96	0.833333	2021	AM2	cpx9	0.4429	6.09	47.46	12.89	1.84	8.58	22.09	0.0219	0.1359	0.0215	99.5722	AM2_cpx9 ln1 Line 021	ET19-ZAFF	2021-02-19
430	22	37.7579	0.875	2021	AM2	cpx9	0.308	5.12	48.64	13.74	1.3663	7.99	22.41	0	0.0715	0	99.6458	AM2_cpx9 ln1 Line 022	ET19-ZAFF	2021-02-19
431	23	39.5559	0.916667	2021	AM2	cpx9	0.2904	5.05	48.86	14.01	1.2932	7.73	22.44	0	0.0853	0	99.7589	AM2_cpx9 ln1 Line 023	ET19-ZAFF	2021-02-19
432	24	41.3539	0.958333	2021	AM2	cpx9	0.2646	5.03	48.9	14.07	1.3129	7.76	22.35	0.0147	0.0785	0	99.7807	AM2_cpx9 ln1 Line 024	ET19-ZAFF	2021-02-19
433	25	43.1519	1	2021	AM2	cpx9	0.2245	4.97	48.95	14.11	1.3109	7.69	22.46	0.0133	0.0845	0.0237	99.8369	AM2_cpx9 ln1 Line 025	ET19-ZAFF	2021-02-19
437	4	4.98729	0.0612245	2021	AM2	cpx10	0.394	4.43	49.77	13.73	1.3762	8.18	22.07	0	0.1357	0.0015	100.087	AM2_cpx10 ln1 Line 004	ET19-ZAFF	2021-02-19
438	5	6.64971	0.0816327	2021	AM2	cpx10	0.3603	4.58	49.19	13.66	1.4669	8.29	22.16	0.0024	0.1409	0.0108	99.8613	AM2_cpx10 ln1 Line 005	ET19-ZAFF	2021-02-19
439	6	8.31214	0.102041	2021	AM2	cpx10	0.3343	4.3	49.38	13.79	1.4608	8.2	22.21	0.0278	0.1298	0.0093	99.842	AM2_cpx10 ln1 Line 006	ET19-ZAFF	2021-02-19
440	7	9.97457	0.122449	2021	AM2	cpx10	0.3305	3.89	49.78	13.98	1.3431	8.12	22.1	0.029	0.1128	0	99.6854	AM2_cpx10 ln1 Line 007	ET19-ZAFF	2021-02-19
441	8	11.637	0.142857	2021	AM2	cpx10	0.3442	3.91	49.88	14.02	1.3537	8.32	22.12	0.0157	0.1026	0	100.066	AM2_cpx10 ln1 Line 008	ET19-ZAFF	2021-02-19
442	9	13.2994	0.163265	2021	AM2	cpx10	0.3228	3.85	49.97	14.1	1.317	8.13	22.13	0	0.149	0.0289	99.9977	AM2_cpx10 ln1 Line 009	ET19-ZAFF	2021-02-19
443	10	14.9619	0.183673	2021	AM2	cpx10	0.2988	4.11	49.49	14.25	1.4373	8.53	21.79	0	0.1062	0	100.012	AM2_cpx10 ln1 Line 010	ET19-ZAFF	2021-02-19
444	11	16.6243	0.204082	2021	AM2	cpx10	0.3775	4.18	49.73	14.13	1.2696	7.86	22.25	0.0185	0.0977	0.0268	99.9401	AM2_cpx10 ln1 Line 011	ET19-ZAFF	2021-02-19
445	12	18.2867	0.22449	2021	AM2	cpx10	0.3297	4.71	49.39	14.05	1.3259	7.65	22.46	0	0.072	0.0203	100.008	AM2_cpx10 ln1 Line 012	ET19-ZAFF	2021-02-19
446	13	19.9491	0.244898	2021	AM2	cpx10	0.3584	4.44	49.3	13.71	1.5002	8.73	21.88	0.0141	0.1353	0.0072	100.075	AM2_cpx10 ln1 Line 013	ET19-ZAFF	2021-02-19
447	14	21.6116	0.265306	2021	AM2	cpx10	0.3285	4.53	49	13.69	1.4682	8.46	21.96	0	0.1003	0	99.537	AM2_cpx10 ln1 Line 014	ET19-ZAFF	2021-02-19
448	15	23.274	0.285714	2021	AM2	cpx10	0.4621	3.47	50.34	13.92	1.2503	8.42	21.87	0.0096	0.1431	0.0051	99.8902	AM2_cpx10 ln1 Line 015	ET19-ZAFF	2021-02-19
449	16	24.9364	0.306122	2021	AM2	cpx10	0.4269	3.82	49.71	13.77	1.3606	8.46	21.68	0.0241	0.1053	0.0087	99.3656	AM2_cpx10 ln1 Line 016	ET19-ZAFF	2021-02-19
450	17	26.5989	0.326531	2021	AM2	cpx10	0.4201	3.62	50.03	14.02	1.3042	8.67	21.79	0.0132	0.1447	0.0246	100.037	AM2_cpx10 ln1 Line 017	ET19-ZAFF	2021-02-19
451	18	28.2613	0.346939	2021	AM2	cpx10	0.3455	4.15	49.55	14.13	1.3845	8.25	22.08	0.0037	0.1121	0.0015	100.007	AM2_cpx10 ln1 Line 018	ET19-ZAFF	2021-02-19
452	19	29.9237	0.367347	2021	AM2	cpx10	0.3457	3.84	49.86	14.21	1.2797	8.03	21.96	0	0.1138	0	99.6392	AM2_cpx10 ln1 Line 019	ET19-ZAFF	2021-02-19
453	20	31.5861	0.387755	2021	AM2	cpx10	0.3493	5.03	48.22	13.25	1.76	9.65	21.44	0.0117	0.1664	0.0108	99.8882	AM2_cpx10 ln1 Line 020	ET19-ZAFF	2021-02-19
454	21	33.2486	0.408163	2021	AM2	cpx10	0.4113	5.73	47.1	12.89	1.92	10.05	21.36	0.0078	0.158	0	99.6271	AM2_cpx10 ln1 Line 021	ET19-ZAFF	2021-02-19
455	22	34.911	0.428571	2021	AM2	cpx10	0.3687	3.71	50.01	14.29	1.3018	8.22	21.82	0.0134	0.1054	0.016	99.8553	AM2_cpx10 ln1 Line 022	ET19-ZAFF	2021-02-19
456	23	36.5734	0.44898	2021	AM2	cpx10	0.3596	4.05	49.72	14.23	1.3	8.04	22.01	0.0082	0.1226	0.0274	99.8678	AM2_cpx10 ln1 Line 023	ET19-ZAFF	2021-02-19
457	24	38.2359	0.469388	2021	AM2	cpx10	0.3666	3.58	50.11	14.19	1.3081	8.25	21.88	0.0054	0.1511	0.0181	99.8593	AM2_cpx10 ln1 Line 024	ET19-ZAFF	2021-02-19
458	25	39.8983	0.489796	2021	AM2	cpx10	0.3407	4.05	49.68	14.14	1.3619	8.12	22.05	0	0.1186	0.0166	99.8778	AM2_cpx10 ln1 Line 025	ET19-ZAFF	2021-02-19
459	26	41.5607	0.510204	2021	AM2	cpx10	0.3358	4.38	49.6	14.17	1.2485	7.63	22.39	0.0118	0.0836	0	99.8497	AM2_cpx10 ln1 Line 026	ET19-ZAFF	2021-02-19
460	27	43.2231	0.530612	2021	AM2	cpx10	0.365	5.13	48.69	13.75	1.435	8	22.2	0.0103	0.1162	0	99.6965	AM2_cpx10 ln1 Line 027	ET19-ZAFF	2021-02-19
461	28	44.8856	0.55102	2021	AM2	cpx10	0.337	4.41	49.37	13.99	1.3505	8	22.32	0	0.1043	0.0145	99.8963	AM2_cpx10 ln1 Line 028	ET19-ZAFF	2021-02-19
462	29	46.548	0.571429	2021	AM2	cpx10	0.3278	3.86	49.75	14.05	1.3902	8.49	21.8	0.0196	0.1318	0.0174	99.8368	AM2_cpx10 ln1 Line 029	ET19-ZAFF	2021-02-19
463	30	48.2104	0.591837	2021	AM2	cpx10	0.3444	5.39	48.31	13.25	1.6542	8.81	21.88	0	0.1273	0	99.7659	AM2_cpx10 ln1 Line 030	ET19-ZAFF	2021-02-19
464	31	49.8729	0.612245	2021	AM2	cpx10	0.4258	3.89	49.62	13.53	1.4436	8.87	21.8	0	0.1137	0	99.6931	AM2_cpx10 ln1 Line 031	ET19-ZAFF	2021-02-19
465	32	51.5353	0.632653	2021	AM2	cpx10	0.4121	3.98	49.32	13.39	1.6046	9.06	21.61	0	0.144	0	99.5207	AM2_cpx10 ln1 Line 032	ET19-ZAFF	2021-02-19
466	33	53.1977	0.653061	2021	AM2	cpx10	0.3891	4.37	48.86	13.31	1.6486	9.23	21.62	0.0278	0.1303	0.0109	99.5967	AM2_cpx10 ln1 Line 033	ET19-ZAFF	2021-02-19
467	34	54.8601	0.673469	2021	AM2	cpx10	0.3498	3.84	49.72	13.9	1.4265	8.77	21.62	0	0.1553	0.0408	99.8224	AM2_cpx10 ln1 Line 034	ET19-ZAFF	2021-02-19
468	35	56.5226	0.693878	2021	AM2	cpx10	0.3299	3.55	50.04	14.19	1.3258	8.31	21.75	0.0095	0.1063	0.019	99.6305	AM2_cpx10 ln1 Line 035	ET19-ZAFF	2021-02-19
469	36	58.185	0.714286	2021	AM2	cpx10	0.3487	3.58	49.97	14.11	1.3664	8.5	21.71	0	0.1658	0.0015	99.7524	AM2_cpx10 ln1 Line 036	ET19-ZAFF	2021-02-19
470	37	59.8474	0.734694	2021	AM2	cpx10	0.3351	3.56	49.95	14.17	1.314	8.22	21.82	0.0188	0.1174	0.0205	99.5258	AM2_cpx10 ln1 Line 037	ET19-ZAFF	2021-02-19
471	38	61.5099	0.755102	2021	AM2	cpx10	0.3403	3.57	50	14.3	1.3425	8.4	21.81	0.0076	0.1157	0	99.8861	AM2_cpx10 ln1 Line 038	ET19-ZAFF	2021-02-19
472	39	63.1723	0.77551	2021	AM2	cpx10	0.3419	4.01	49.7	14.02	1.3801	8.5	21.84	0	0.1321	0	99.9241	AM2_cpx10 ln1 Line 039	ET19-ZAFF	2021-02-19
473	40	64.8347	0.795918	2021	AM2	cpx10	0.4242	5.36	48.3	13.17	1.67	8.43	22.06	0.0213	0.1199	0.0357	99.5911	AM2_cpx10 ln1 Line 040	ET19-ZAFF	2021-02-19
474	41	66.4971	0.816327	2021	AM2	cpx10	0.3647	4.43	49.16	13.78	1.4169	8.22	22.05	0	0.1054	0.0247	99.5517	AM2_cpx10 ln1 Line 041	ET19-ZAFF	2021-02-19
475	42	68.1596	0.836735	2021	AM2	cpx10	0.4333	4.93	47.91	13.03	1.9	9.7	21.34	0.0224	0.1577	0	99.4234	AM2_cpx10 ln1 Line 042	ET19-ZAFF	2021-02-19
476	43	69.822	0.857143	2021	AM2	cpx10	0.3826	3.75	49.68	14.1	1.3356	8.43	21.65	0.0109	0.1238	0.0029	99.4658	AM2_cpx10 ln1 Line 043	ET19-ZAFF	2021-02-19
477	44	71.4844	0.877551	2021	AM2	cpx10	0.3487	3.64	49.95	14.23	1.3056	8.17	21.58	0.0156	0.0875	0	99.3274	AM2_cpx10 ln1 Line 044	ET19-ZAFF	2021-02-19
478	45	73.1469	0.897959	2021	AM2	cpx10	0.3434	3.61	50.02	14.2	1.3377	8.43	21.63	0.0047	0.0925	0.0153	99.6836	AM2_cpx10 ln1 Line 045	ET19-ZAFF	2021-02-19
479	46	74.8093	0.918367	2021	AM2	cpx10	0.3646	3.49	49.95	14.23	1.2955	8.35	21.57	0.0085	0.1323	0	99.3909	AM2_cpx10 ln1 Line 046	ET19-ZAFF	2021-02-19
480	47	76.4717	0.938776	2021	AM2	cpx10	0.3228	3.71	49.92	14.18	1.3572	8.39	21.73	0	0.1029	0	99.7129	AM2_cpx10 ln1 Line 047	ET19-ZAFF	2021-02-19
481	48	78.1342	0.959184	2021	AM2	cpx10	0.3759	3.82	49.89	14.1	1.337	8.16	21.93	0	0.0909	0.0117	99.7155	AM2_cpx10 ln1 Line 048	ET19-ZAFF	2021-02-19
482	49	79.7966	0.979592	2021	AM2	cpx10	0.348	3.19	50.42	14.45	1.2118	8.16	21.97	0	0.14	0	99.8898	AM2_cpx10 ln1 Line 049	ET19-ZAFF	2021-02-19
483	50	81.459	1	2021	AM2	cpx10	0.3533	3.37	50.4	14.46	1.2386	8.33	21.74	0.021	0.0873	0.0022	100.002	AM2_cpx10 ln1 Line 050	ET19-ZAFF	2021-02-19
484	1	0	0	2021	AM3	cpx11	0.3906	5.42	47.8	12.74	1.98	8.87	22.37	0.0076	0.1095	0.0161	99.7038	AM3_cpx11 pt1	ET28-FORNA	2021-02-28
485	2	2.94259	0.0189646	2021	AM3	cpx11	0.384	5.55	47.6	12.77	1.96	8.78	22.38	0.0166	0.1552	0	99.5958	AM3_cpx11 pt2	ET28-FORNA	2021-02-28
486	3	8.27199	0.0533118	2021	AM3	cpx11	0.4153	7.66	44.94	11.84	2.81	9.22	22.02	0.0234	0.0749	0.0422	99.0458	AM3_cpx11 pt3	ET28-FORNA	2021-02-28
487	4	10.6389	0.0685664	2021	AM3	cpx11	0.4729	5.57	47.63	12.7	2.05	8.9	22.11	0.0166	0.1215	0	99.571	AM3_cpx11 pt4	ET28-FORNA	2021-02-28
488	5	14.7784	0.0952445	2021	AM3	cpx11	0.4116	5.14	48.33	13.24	1.72	8.33	22.38	0.0083	0.1294	0.0626	99.7519	AM3_cpx11 pt5	ET28-FORNA	2021-02-28
489	6	17.7329	0.114286	2021	AM3	cpx11	0.4217	5.26	48.12	13.14	1.73	8.42	22.3	0.0221	0.0759	0.0007	99.4904	AM3_cpx11 pt6	ET28-FORNA	2021-02-28
490	7	21.2756	0.137118	2021	AM3	cpx11	0.427	5.62	47.92	13.08	1.76	8.31	22.35	0.0078	0.1233	0	99.5981	AM3_cpx11 pt7	ET28-FORNA	2021-02-28
491	8	24.8152	0.15993	2021	AM3	cpx11	0.482	5.63	47.53	12.91	1.82	8.56	22.36	0.0111	0.1025	0.0444	99.45	AM3_cpx11 pt8	ET28-FORNA	2021-02-28
492	9	26.9417	0.173635	2021	AM3	cpx11	0.4172	5.7	47.58	12.96	1.87	8.53	22.28	0.0378	0.0931	0	99.4681	AM3_cpx11 pt9	ET28-FORNA	2021-02-28
493	10	29.2936	0.188793	2021	AM3	cpx11	0.4086	5.55	47.77	13	1.82	8.52	22.31	0.0226	0.1233	0.0175	99.542	AM3_cpx11 pt10	ET28-FORNA	2021-02-28
494	11	32.2309	0.207723	2021	AM3	cpx11	0.4503	5.96	47.28	12.7	2.07	8.96	22.11	0.0393	0.1181	0.0554	99.7431	AM3_cpx11 pt11	ET28-FORNA	2021-02-28
495	12	34.2367	0.22065	2021	AM3	cpx11	0.4156	5.7	47.56	12.88	1.91	8.73	22.2	0.0289	0.1147	0.0203	99.5595	AM3_cpx11 pt12	ET28-FORNA	2021-02-28
496	13	39.1573	0.252363	2021	AM3	cpx11	0.4273	5.4	47.64	12.68	2.05	9.07	22.15	0.0273	0.1086	0	99.5532	AM3_cpx11 pt13	ET28-FORNA	2021-02-28
497	14	43.8664	0.282713	2021	AM3	cpx11	0.4337	6.27	46.63	12.12	2.4	9.63	21.89	0.0033	0.1291	0.0211	99.5272	AM3_cpx11 pt14	ET28-FORNA	2021-02-28
498	15	47.3931	0.305442	2021	AM3	cpx11	0.4448	5.98	46.89	12.34	2.28	9.11	22.05	0	0.1396	0.0015	99.2359	AM3_cpx11 pt15	ET28-FORNA	2021-02-28
499	16	50.5427	0.32574	2021	AM3	cpx11	0.4047	5.88	47.01	12.46	2.27	9.09	22.17	0.0369	0.1119	0	99.4335	AM3_cpx11 pt16	ET28-FORNA	2021-02-28
500	17	55.4918	0.357637	2021	AM3	cpx11	0.4037	6.19	47.04	12.63	2.02	8.62	22.37	0.0121	0.0948	0.0094	99.39	AM3_cpx11 pt17	ET28-FORNA	2021-02-28
501	18	60.8403	0.392107	2021	AM3	cpx11	0.4141	5.99	47.63	12.63	2.12	9.01	22.15	0.0067	0.1094	0	100.06	AM3_cpx11 pt18	ET28-FORNA	2021-02-28
502	19	65.333	0.421062	2021	AM3	cpx11	0.3831	6.25	47.46	12.77	1.99	8.63	22.22	0.0164	0.15	0	99.8695	AM3_cpx11 pt19	ET28-FORNA	2021-02-28
503	20	68.9931	0.444651	2021	AM3	cpx11	0.4513	5.99	47.56	12.61	2.15	9.06	21.92	0.0007	0.1205	0	99.8625	AM3_cpx11 pt20	ET28-FORNA	2021-02-28
504	21	84.8486	0.546837	2021	AM3	cpx11	0.3878	5.41	48.8	13.37	1.6022	8.6	22	0.0265	0.1284	0	100.325	AM3_cpx11 pt21	ET28-FORNA	2021-02-28
505	22	119.092	0.767534	2021	AM3	cpx11	0.422	4.31	49.62	14	1.343	7.87	22.15	0.0015	0.0992	0	99.8157	AM3_cpx11 pt22	ET28-FORNA	2021-02-28
506	23	145.131	0.935346	2021	AM3	cpx11	0.3994	5.98	47.63	12.82	1.97	8.81	22.14	0.026	0.1034	0.0036	99.8824	AM3_cpx11 pt23	ET28-FORNA	2021-02-28
507	24	155.162	1	2021	AM3	cpx11	0.4469	5.84	48.13	12.98	1.75	8.48	22.17	0	0.1283	0.0247	99.9499	AM3_cpx11 pt24	ET28-FORNA	2021-02-28
509	2	5.97166	0.0598991	2021	AM3	cpx12	0.4558	5.68	48.22	13.27	1.69	8.36	22.2	0	0.1	0.0233	99.9991	AM3_cpx12 pt2	ET28-FORNA	2021-02-28
510	3	8.93809	0.0896542	2021	AM3	cpx12	0.4254	5.18	48.51	13.32	1.6287	8.25	22.12	0.0095	0.0991	0.008	99.5507	AM3_cpx12 pt3	ET28-FORNA	2021-02-28
512	5	26.2622	0.263425	2021	AM3	cpx12	0.4482	5.62	47.83	12.75	1.9	8.86	22.09	0	0.1171	0.0094	99.6247	AM3_cpx12 pt5	ET28-FORNA	2021-02-28
513	6	33.0424	0.331434	2021	AM3	cpx12	0.4238	5.57	48.21	13.05	1.77	8.55	22.18	0.0069	0.1231	0.0138	99.8976	AM3_cpx12 pt6	ET28-FORNA	2021-02-28
514	7	38.3841	0.385015	2021	AM3	cpx12	0.4461	6.01	47.45	12.59	1.91	9	21.85	0.0113	0.0981	0.0341	99.3996	AM3_cpx12 pt7	ET28-FORNA	2021-02-28
515	8	40.3618	0.404852	2021	AM3	cpx12	0.4794	6.28	47.49	12.57	1.92	9.06	21.9	0.0418	0.124	0.0073	99.8725	AM3_cpx12 pt8	ET28-FORNA	2021-02-28
516	9	43.109	0.432408	2021	AM3	cpx12	0.3784	5.87	47.75	13.04	1.76	8.46	22.31	0.0341	0.1094	0.016	99.7279	AM3_cpx12 pt9	ET28-FORNA	2021-02-28
517	10	45.714	0.458538	2021	AM3	cpx12	0.4257	5.94	47.73	12.82	1.85	8.75	22.11	0.0081	0.099	0	99.7328	AM3_cpx12 pt10	ET28-FORNA	2021-02-28
518	11	49.8445	0.499969	2021	AM3	cpx12	0.4177	5.54	48	12.9	1.86	8.54	22.14	0.0204	0.1051	0.0283	99.5515	AM3_cpx12 pt11	ET28-FORNA	2021-02-28
519	12	53.2072	0.533699	2021	AM3	cpx12	0.4979	5.09	48.17	12.92	1.91	8.6	22.11	0.0152	0.1258	0.0117	99.4506	AM3_cpx12 pt12	ET28-FORNA	2021-02-28
520	13	62.0717	0.622614	2021	AM3	cpx12	0.407	6.08	47.28	12.8	2.02	8.55	22.06	0	0.0853	0.0284	99.3107	AM3_cpx12 pt13	ET28-FORNA	2021-02-28
521	14	69.9521	0.70166	2021	AM3	cpx12	0.4095	6.62	46.59	12.23	2.48	9.21	21.9	0.0094	0.1403	0.0109	99.6001	AM3_cpx12 pt14	ET28-FORNA	2021-02-28
522	15	73.486	0.737107	2021	AM3	cpx12	0.3808	5.82	48.12	13.1	1.74	8.58	22.12	0	0.0931	0	99.9539	AM3_cpx12 pt15	ET28-FORNA	2021-02-28
523	16	84.5304	0.847889	2021	AM3	cpx12	0.4195	3.55	50.31	14.14	1.2524	8.25	21.82	0.0196	0.125	0.0313	99.9178	AM3_cpx12 pt16	ET28-FORNA	2021-02-28
524	17	93.4783	0.937641	2021	AM3	cpx12	0.4032	3.33	50.46	14.24	1.2527	8.04	22.06	0.0213	0.1483	0.0218	99.9773	AM3_cpx12 pt17	ET28-FORNA	2021-02-28
525	18	99.6952	1	2021	AM3	cpx12	0.3787	3.34	50.06	14.17	1.2643	8.1	21.65	0	0.1373	0.0218	99.1221	AM3_cpx12 pt18	ET28-FORNA	2021-02-28
527	2	3.87507	0.041245	2021	AM3	cpx13	0.4436	6.05	47.37	12.99	1.84	8.44	22.16	0	0.1054	0	99.399	AM3_cpx13 pt2	ET28-FORNA	2021-02-28
528	3	7.33331	0.0780533	2021	AM3	cpx13	0.436	5.52	47.94	13.06	1.77	8.38	22.11	0.0005	0.1151	0.0169	99.3485	AM3_cpx13 pt3	ET28-FORNA	2021-02-28
529	4	10.8079	0.115036	2021	AM3	cpx13	0.4876	6.12	46.93	12.44	2.11	9.05	21.98	0.0159	0.0934	0	99.2269	AM3_cpx13 pt4	ET28-FORNA	2021-02-28
530	5	13.8964	0.147908	2021	AM3	cpx13	0.4001	5.87	47.38	12.7	2.05	8.89	22.07	0	0.0787	0	99.4388	AM3_cpx13 pt5	ET28-FORNA	2021-02-28
531	6	15.9518	0.169785	2021	AM3	cpx13	0.4131	6.32	46.77	12.57	2.24	8.64	22.08	0.0114	0.1308	0	99.1753	AM3_cpx13 pt6	ET28-FORNA	2021-02-28
532	7	19.8029	0.210776	2021	AM3	cpx13	0.4438	6.65	46.45	12.41	2.34	8.78	22.03	0.0039	0.1046	0.0058	99.2181	AM3_cpx13 pt7	ET28-FORNA	2021-02-28
533	8	23.157	0.246475	2021	AM3	cpx13	0.4444	5.88	47.32	12.62	2.01	8.84	22.07	0.0152	0.0848	0.0022	99.2866	AM3_cpx13 pt8	ET28-FORNA	2021-02-28
534	9	28.7041	0.305517	2021	AM3	cpx13	0.4257	5.77	47.39	12.73	2.02	8.83	22.11	0.0024	0.1003	0.0138	99.3922	AM3_cpx13 pt9	ET28-FORNA	2021-02-28
535	10	35.2779	0.375486	2021	AM3	cpx13	0.4366	6.43	46.9	12.55	2.14	8.79	22.06	0.0123	0.1011	0.0029	99.4229	AM3_cpx13 pt10	ET28-FORNA	2021-02-28
536	11	42.7388	0.454898	2021	AM3	cpx13	0.4621	5.59	47.65	12.91	1.82	8.59	22.07	0	0.1194	0.0052	99.2167	AM3_cpx13 pt11	ET28-FORNA	2021-02-28
537	12	47.5796	0.506422	2021	AM3	cpx13	0.415	5.87	47.3	12.73	1.9	8.69	22.11	0.0235	0.0995	0	99.138	AM3_cpx13 pt12	ET28-FORNA	2021-02-28
538	13	62.8815	0.66929	2021	AM3	cpx13	0.4424	5.86	47.52	12.76	1.9	8.62	22.09	0.0212	0.0892	0.0169	99.3197	AM3_cpx13 pt13	ET28-FORNA	2021-02-28
539	14	63.5215	0.676102	2021	AM3	cpx13	0.4792	5.75	47.44	12.56	1.92	8.81	22.13	0	0.1099	0	99.1991	AM3_cpx13 pt14	ET28-FORNA	2021-02-28
540	15	85.2526	0.9074	2021	AM3	cpx13	0.4231	6.06	47.21	12.63	1.9	8.77	22.16	0	0.0943	0.0015	99.2489	AM3_cpx13 pt15	ET28-FORNA	2021-02-28
541	16	93.9526	1	2021	AM3	cpx13	0.417	6.18	47.14	12.64	1.89	8.98	22.2	0.023	0.0916	0.0044	99.566	AM3_cpx13 pt16	ET28-FORNA	2021-02-28
542	1	0	0	2021	AM3	cpx14	0.4298	6.96	46.46	12.59	2.14	8.49	22.2	0.0222	0.083	0.0263	99.4013	AM3_cpx14 pt1	ET28-FORNA	2021-02-28
543	2	1.64788	0.0270381	2021	AM3	cpx14	0.4321	5.51	47.92	12.94	1.74	8.4	21.8	0.004	0.0865	0.0212	98.8538	AM3_cpx14 pt2	ET28-FORNA	2021-02-28
544	3	4.44839	0.0729882	2021	AM3	cpx14	0.4581	6.1	47.09	12.47	2.18	8.86	22	0	0.0968	0.0058	99.2607	AM3_cpx14 pt3	ET28-FORNA	2021-02-28
548	7	13.5451	0.222246	2021	AM3	cpx14	0.4929	6.27	47.13	12.46	2.35	9.06	21.98	0.0236	0.1243	0.0044	99.8952	AM3_cpx14 pt7	ET28-FORNA	2021-02-28
549	8	18.8589	0.309432	2021	AM3	cpx14	0.4084	5.9	47.65	12.93	1.9	8.48	22.32	0	0.1547	0.0226	99.7657	AM3_cpx14 pt8	ET28-FORNA	2021-02-28
550	9	20.5678	0.337472	2021	AM3	cpx14	0.4698	6.59	46.81	12.46	2.26	8.81	22.07	0.0421	0.1149	0	99.6268	AM3_cpx14 pt9	ET28-FORNA	2021-02-28
551	10	25.4646	0.417819	2021	AM3	cpx14	0.4416	5.86	47.54	12.62	2.09	8.95	22.03	0	0.1244	0	99.656	AM3_cpx14 pt10	ET28-FORNA	2021-02-28
552	11	27.8158	0.456396	2021	AM3	cpx14	0.4707	6.49	46.78	12.39	2.43	9.01	22	0.0183	0.0993	0	99.6883	AM3_cpx14 pt11	ET28-FORNA	2021-02-28
553	12	31.3179	0.513858	2021	AM3	cpx14	0.4003	6.46	47.1	12.62	2.25	8.9	22.09	0.008	0.1348	0	99.9631	AM3_cpx14 pt12	ET28-FORNA	2021-02-28
554	13	36.1182	0.59262	2021	AM3	cpx14	0.4558	6.31	47.17	12.54	2.23	9.01	22.11	0.0337	0.1348	0.0088	100.003	AM3_cpx14 pt13	ET28-FORNA	2021-02-28
555	14	38.6841	0.634721	2021	AM3	cpx14	0.4367	6.07	47.3	12.5	2.02	9.41	21.89	0.0108	0.1659	0.0094	99.8128	AM3_cpx14 pt14	ET28-FORNA	2021-02-28
556	15	42.2079	0.692539	2021	AM3	cpx14	0.4333	5.96	47.78	12.73	1.87	9.09	22	0	0.1185	0.0241	100.006	AM3_cpx14 pt15	ET28-FORNA	2021-02-28
557	16	43.6362	0.715974	2021	AM3	cpx14	0.4411	5.71	47.86	12.69	1.87	8.99	21.88	0	0.1116	0	99.5527	AM3_cpx14 pt16	ET28-FORNA	2021-02-28
558	17	46.8835	0.769256	2021	AM3	cpx14	0.4375	6.56	46.95	12.32	2.14	9.36	21.85	0.0275	0.0959	0	99.7409	AM3_cpx14 pt17	ET28-FORNA	2021-02-28
559	18	50.4814	0.828289	2021	AM3	cpx14	0.4315	5.34	48.34	12.87	1.85	8.8	22.28	0.0005	0.0908	0.0409	100.044	AM3_cpx14 pt18	ET28-FORNA	2021-02-28
560	19	54.151	0.888499	2021	AM3	cpx14	0.4171	5.69	47.1	12.58	2.03	8.78	22.23	0	0.0934	0.0496	98.9701	AM3_cpx14 pt19	ET28-FORNA	2021-02-28
561	20	55.5559	0.91155	2021	AM3	cpx14	0.3924	6.08	47.47	12.66	2.16	8.91	22.09	0.0098	0.1166	0.0109	99.8997	AM3_cpx14 pt20	ET28-FORNA	2021-02-28
562	21	57.0517	0.936094	2021	AM3	cpx14	0.438	6.19	47.13	12.61	2.22	8.88	21.99	0.0145	0.1132	0.0022	99.5879	AM3_cpx14 pt21	ET28-FORNA	2021-02-28
563	22	59.1438	0.97042	2021	AM3	cpx14	0.384	6.5	47.02	12.5	2.19	8.9	22.11	0	0.1322	0.0102	99.7464	AM3_cpx14 pt22	ET28-FORNA	2021-02-28
564	23	60.9466	1	2021	AM3	cpx14	0.385	6.45	46.63	12.42	2.08	8.96	21.97	0.0374	0.1132	0	99.0456	AM3_cpx14 pt23	ET28-FORNA	2021-02-28
565	1	0	0	2021	AM3	cpx15	0.3596	7.04	46.53	12.68	2.08	8.31	22.39	0.0439	0.0916	0	99.5251	AM3_cpx15 pt1	ET28-FORNA	2021-02-28
566	2	1.57682	0.00512331	2021	AM3	cpx15	0.3696	5.74	48.01	13.29	1.6299	7.89	22.41	0.0087	0.0995	0.0073	99.455	AM3_cpx15 pt2	ET28-FORNA	2021-02-28
567	3	1.92148	0.00624317	2021	AM3	cpx15	0.3183	5.71	48.05	13.32	1.68	7.84	22.38	0	0.0796	0.0036	99.3815	AM3_cpx15 pt3	ET28-FORNA	2021-02-28
568	4	4.22776	0.0137366	2021	AM3	cpx15	0.4136	5.23	48.58	13.32	1.6671	8.16	22.29	0.0031	0.0995	0	99.7633	AM3_cpx15 pt4	ET28-FORNA	2021-02-28
569	5	7.02549	0.0228268	2021	AM3	cpx15	0.4012	5.28	48.38	13.33	1.69	8.3	22.26	0.0109	0.0856	0.0387	99.7764	AM3_cpx15 pt5	ET28-FORNA	2021-02-28
570	6	10.7107	0.0348007	2021	AM3	cpx15	0.4401	5.33	48.46	13.37	1.74	8.3	22.31	0.0007	0.0943	0.0022	100.047	AM3_cpx15 pt6	ET28-FORNA	2021-02-28
571	7	13.8229	0.0449125	2021	AM3	cpx15	0.4874	5.34	48.17	13.18	1.71	8.32	22.21	0	0.1098	0	99.5272	AM3_cpx15 pt7	ET28-FORNA	2021-02-28
572	8	17.8471	0.0579879	2021	AM3	cpx15	0.421	5.69	47.91	13.01	1.89	8.6	22.2	0.0085	0.1504	0.0117	99.8916	AM3_cpx15 pt8	ET28-FORNA	2021-02-28
573	9	22.7992	0.0740779	2021	AM3	cpx15	0.487	6.01	47.32	12.65	2.06	8.97	22.05	0.0299	0.1157	0	99.6926	AM3_cpx15 pt9	ET28-FORNA	2021-02-28
574	10	24.6465	0.0800802	2021	AM3	cpx15	0.4479	6.03	47.25	12.61	2.11	8.91	22.11	0.0187	0.127	0	99.6136	AM3_cpx15 pt10	ET28-FORNA	2021-02-28
575	11	27.6873	0.08996	2021	AM3	cpx15	0.4351	5.81	47.59	12.86	1.99	8.77	22.23	0.0012	0.095	0	99.7813	AM3_cpx15 pt11	ET28-FORNA	2021-02-28
576	12	30.7289	0.0998426	2021	AM3	cpx15	0.399	6.03	47.23	12.65	2.2	8.76	22.18	0	0.1312	0.0349	99.6151	AM3_cpx15 pt12	ET28-FORNA	2021-02-28
577	13	33.4054	0.108539	2021	AM3	cpx15	0.4402	6.64	46.63	12.43	2.43	8.84	21.96	0	0.1181	0	99.4883	AM3_cpx15 pt13	ET28-FORNA	2021-02-28
578	14	40.9017	0.132895	2021	AM3	cpx15	0.3987	6.4	47.22	12.83	2	8.62	22.35	0	0.0907	0.0131	99.9225	AM3_cpx15 pt14	ET28-FORNA	2021-02-28
579	15	46.4958	0.151072	2021	AM3	cpx15	0.419	6.41	47.03	12.67	2.17	8.72	22.04	0	0.1147	0.0299	99.6036	AM3_cpx15 pt15	ET28-FORNA	2021-02-28
580	16	52.285	0.169882	2021	AM3	cpx15	0.4228	5.79	47.68	12.92	1.96	8.72	22.2	0	0.1166	0.0058	99.8152	AM3_cpx15 pt16	ET28-FORNA	2021-02-28
581	17	53.6934	0.174457	2021	AM3	cpx15	0.4483	5.74	47.73	12.93	1.96	8.79	22.13	0.0392	0.1148	0	99.8823	AM3_cpx15 pt17	ET28-FORNA	2021-02-28
582	18	59.0064	0.19172	2021	AM3	cpx15	0.4263	6.17	47.24	12.65	2.23	8.9	22.13	0	0.1192	0.008	99.8735	AM3_cpx15 pt18	ET28-FORNA	2021-02-28
583	19	65.0893	0.211485	2021	AM3	cpx15	0.4547	5.49	48.42	13.15	1.79	8.53	22.21	0.02	0.0857	0.0094	100.16	AM3_cpx15 pt19	ET28-FORNA	2021-02-28
584	20	66.363	0.215623	2021	AM3	cpx15	0.4508	5.37	48.16	13.14	1.75	8.53	22.15	0	0.1238	0.0081	99.6827	AM3_cpx15 pt20	ET28-FORNA	2021-02-28
585	21	71.2428	0.231478	2021	AM3	cpx15	0.4796	7.06	46.43	12.31	2.48	9.22	21.98	0	0.1072	0.0263	100.093	AM3_cpx15 pt21	ET28-FORNA	2021-02-28
586	22	81.024	0.263258	2021	AM3	cpx15	0.475	5.76	47.74	12.84	1.95	8.85	22.03	0	0.1271	0	99.7721	AM3_cpx15 pt22	ET28-FORNA	2021-02-28
587	23	87.3489	0.283809	2021	AM3	cpx15	0.4881	6.18	47.33	12.66	2.08	9.1	21.92	0.0017	0.1028	0	99.8626	AM3_cpx15 pt23	ET28-FORNA	2021-02-28
588	24	94.7159	0.307746	2021	AM3	cpx15	0.4329	5.59	47.94	13	1.89	8.64	22.03	0.012	0.1073	0	99.6422	AM3_cpx15 pt24	ET28-FORNA	2021-02-28
589	25	100.911	0.327873	2021	AM3	cpx15	0.4403	5.77	47.71	12.82	1.96	8.65	22.11	0	0.1168	0.0022	99.5793	AM3_cpx15 pt25	ET28-FORNA	2021-02-28
590	26	104.818	0.340568	2021	AM3	cpx15	0.4264	6.31	47.08	12.75	2.11	8.66	22.3	0.0322	0.0969	0	99.7655	AM3_cpx15 pt26	ET28-FORNA	2021-02-28
591	27	107.509	0.349314	2021	AM3	cpx15	0.4341	6.79	46.8	12.65	2.07	8.55	22.32	0	0.0874	0	99.7015	AM3_cpx15 pt27	ET28-FORNA	2021-02-28
592	28	112.255	0.364734	2021	AM3	cpx15	0.4323	6.85	46.49	12.49	2.12	8.76	22.21	0.0185	0.1159	0	99.4867	AM3_cpx15 pt28	ET28-FORNA	2021-02-28
593	29	116.196	0.377538	2021	AM3	cpx15	0.4839	4.85	48.92	13.66	1.5993	8.21	22.11	0.0361	0.1273	0.0036	100	AM3_cpx15 pt29	ET28-FORNA	2021-02-28
594	30	120.518	0.39158	2021	AM3	cpx15	0.5064	4.3	49.23	13.76	1.4827	8.12	22.07	0.0194	0.1585	0	99.647	AM3_cpx15 pt30	ET28-FORNA	2021-02-28
595	31	124.137	0.403339	2021	AM3	cpx15	0.487	4.83	48.97	13.72	1.557	7.87	22.11	0	0.129	0.0213	99.6943	AM3_cpx15 pt31	ET28-FORNA	2021-02-28
596	32	125.476	0.407689	2021	AM3	cpx15	0.4321	5.46	48.24	13.39	1.7	7.82	22.33	0.0047	0.1256	0	99.5024	AM3_cpx15 pt32	ET28-FORNA	2021-02-28
597	33	130.004	0.422402	2021	AM3	cpx15	0.4082	5.93	48	13.34	1.72	7.83	22.59	0	0.1048	0.0022	99.9252	AM3_cpx15 pt33	ET28-FORNA	2021-02-28
598	34	131.704	0.427925	2021	AM3	cpx15	0.4058	5.98	48.02	13.46	1.69	7.75	22.53	0.0114	0.1023	0	99.9495	AM3_cpx15 pt34	ET28-FORNA	2021-02-28
599	35	135.096	0.438948	2021	AM3	cpx15	0.3715	5.86	47.97	13.51	1.71	7.71	22.57	0.0219	0.065	0.019	99.8074	AM3_cpx15 pt35	ET28-FORNA	2021-02-28
600	36	137.635	0.447196	2021	AM3	cpx15	0.4024	5.85	47.91	13.31	1.6662	7.8	22.58	0.0325	0.11	0.0102	99.6713	AM3_cpx15 pt36	ET28-FORNA	2021-02-28
601	37	141.427	0.459517	2021	AM3	cpx15	0.4291	6.02	48.39	13.41	1.68	8.04	22.62	0.0297	0.0995	0	100.718	AM3_cpx15 pt37	ET28-FORNA	2021-02-28
602	38	143.137	0.465073	2021	AM3	cpx15	0.3991	6.07	48.15	13.42	1.662	7.8	22.65	0	0.0709	0.0109	100.233	AM3_cpx15 pt38	ET28-FORNA	2021-02-28
603	39	148.125	0.481279	2021	AM3	cpx15	0.3727	6.03	48.25	13.55	1.6677	7.77	22.73	0.0214	0.0865	0.0322	100.51	AM3_cpx15 pt39	ET28-FORNA	2021-02-28
604	40	152.663	0.496024	2021	AM3	cpx15	0.3816	5.36	48.93	13.56	1.5605	7.94	22.54	0.0097	0.0822	0.0336	100.398	AM3_cpx15 pt40	ET28-FORNA	2021-02-28
605	41	155.5	0.505242	2021	AM3	cpx15	0.4935	4.54	49.75	13.84	1.4315	7.85	22.3	0.0177	0.1099	0	100.333	AM3_cpx15 pt41	ET28-FORNA	2021-02-28
606	42	161.176	0.523683	2021	AM3	cpx15	0.492	4.56	49.6	13.65	1.5462	8.4	22.14	0.0281	0.1314	0.0284	100.576	AM3_cpx15 pt42	ET28-FORNA	2021-02-28
607	43	167.056	0.542788	2021	AM3	cpx15	0.5377	4.97	49.02	13.3	1.6563	8.53	22.18	0.0009	0.1158	0	100.311	AM3_cpx15 pt43	ET28-FORNA	2021-02-28
608	44	179.167	0.58214	2021	AM3	cpx15	0.4314	5.42	48.55	13.12	1.7	8.46	22.15	0.0081	0.0803	0	99.9198	AM3_cpx15 pt44	ET28-FORNA	2021-02-28
609	45	185.091	0.601388	2021	AM3	cpx15	0.4813	5.03	48.96	13.29	1.6113	8.47	22.14	0	0.0854	0	100.068	AM3_cpx15 pt45	ET28-FORNA	2021-02-28
610	46	190.463	0.618843	2021	AM3	cpx15	0.4962	4.3	49.53	13.56	1.4778	8.26	22.17	0.0049	0.0889	0.0226	99.9104	AM3_cpx15 pt46	ET28-FORNA	2021-02-28
611	47	197.871	0.642912	2021	AM3	cpx15	0.4259	4.68	49.51	13.65	1.5434	8.26	21.99	0.0044	0.0872	0	100.151	AM3_cpx15 pt47	ET28-FORNA	2021-02-28
612	48	208.677	0.678021	2021	AM3	cpx15	0.4766	5.75	48.51	13.13	1.79	8.4	22.18	0.0103	0.1261	0.0022	100.375	AM3_cpx15 pt48	ET28-FORNA	2021-02-28
613	49	223.55	0.726347	2021	AM3	cpx15	0.4503	5.79	48.37	13.14	1.75	8.44	22.33	0.0288	0.1141	0.0036	100.417	AM3_cpx15 pt49	ET28-FORNA	2021-02-28
614	50	234.101	0.760627	2021	AM3	cpx15	0.4485	4.94	49.64	13.71	1.4197	8.13	22.3	0	0.122	0.0109	100.721	AM3_cpx15 pt50	ET28-FORNA	2021-02-28
615	51	242.766	0.788782	2021	AM3	cpx15	0.4074	4.43	50	13.97	1.3018	7.9	22.27	0.0135	0.0969	0.0065	100.396	AM3_cpx15 pt51	ET28-FORNA	2021-02-28
616	52	252.19	0.819403	2021	AM3	cpx15	0.4109	5	49.5	13.8	1.4639	7.96	22.41	0.0226	0.1037	0.0022	100.673	AM3_cpx15 pt52	ET28-FORNA	2021-02-28
617	53	258.372	0.839487	2021	AM3	cpx15	0.4128	4.86	49.55	13.85	1.418	8.07	22.43	0	0.0649	0	100.656	AM3_cpx15 pt53	ET28-FORNA	2021-02-28
618	54	269.592	0.875944	2021	AM3	cpx15	0.3269	3.54	50.93	14.77	1.0098	7.4	22.36	0.0148	0.1188	0.0176	100.488	AM3_cpx15 pt54	ET28-FORNA	2021-02-28
619	55	279.266	0.907377	2021	AM3	cpx15	0.2706	3.55	50.81	14.84	1.019	7.34	22.32	0.014	0.1309	0	100.294	AM3_cpx15 pt55	ET28-FORNA	2021-02-28
620	56	285.83	0.928704	2021	AM3	cpx15	0.3353	3.55	50.79	14.82	1.0033	7.22	22.36	0	0.1326	0.0132	100.224	AM3_cpx15 pt56	ET28-FORNA	2021-02-28
621	57	291.958	0.948614	2021	AM3	cpx15	0.3491	3.52	50.4	14.67	1.0154	7.14	22.27	0	0.071	0.022	99.4575	AM3_cpx15 pt57	ET28-FORNA	2021-02-28
622	58	293.865	0.954809	2021	AM3	cpx15	0.3193	3.54	50.06	14.58	0.9813	7.14	21.95	0.0212	0.0942	0	98.686	AM3_cpx15 pt58	ET28-FORNA	2021-02-28
623	59	299.646	0.973594	2021	AM3	cpx15	0.3572	3.57	50.03	14.55	1.0055	7.12	22.19	0	0.1218	0.0262	98.9707	AM3_cpx15 pt59	ET28-FORNA	2021-02-28
624	60	304.858	0.990527	2021	AM3	cpx15	0.3744	3.67	50.07	14.52	1.0405	7.24	22.14	0.0186	0.1019	0.0124	99.1878	AM3_cpx15 pt60	ET28-FORNA	2021-02-28
625	61	307.773	1	2021	AM3	cpx15	0.3775	3.77	50.09	14.42	1.0321	7.28	22.17	0.0159	0.1138	0.008	99.2773	AM3_cpx15 pt61	ET28-FORNA	2021-02-28
628	3	5.32005	0.0588235	2021	AM4	cpx16	0.3723	6.13	47.85	13.34	1.68	7.97	22.41	0.0078	0.0853	0	99.8454	AM4_cpx16 ln1 Line 003	ET2-VIA	2021-03-02
629	4	7.98008	0.0882353	2021	AM4	cpx16	0.3699	6.39	47.64	13.15	1.75	8.1	22.59	0.024	0.1	0	100.114	AM4_cpx16 ln1 Line 004	ET2-VIA	2021-03-02
630	5	10.6401	0.117647	2021	AM4	cpx16	0.4065	6.81	46.85	12.66	2.14	8.78	22.26	0	0.1024	0.0153	100.024	AM4_cpx16 ln1 Line 005	ET2-VIA	2021-03-02
631	6	13.3001	0.147059	2021	AM4	cpx16	0.4571	7.09	46.72	12.49	2.28	8.91	21.93	0.0229	0.0955	0	99.9955	AM4_cpx16 ln1 Line 006	ET2-VIA	2021-03-02
632	7	15.9602	0.176471	2021	AM4	cpx16	0.4486	6.32	46.82	12.5	2.1	9.02	21.96	0	0.1145	0	99.2831	AM4_cpx16 ln1 Line 007	ET2-VIA	2021-03-02
633	8	18.6202	0.205882	2021	AM4	cpx16	0.4539	6.66	46.88	12.47	2.19	9	22.16	0.0074	0.086	0.0174	99.9247	AM4_cpx16 ln1 Line 008	ET2-VIA	2021-03-02
634	9	21.2802	0.235294	2021	AM4	cpx16	0.3972	6.52	47	12.58	2.13	8.9	22.16	0.0232	0.1067	0.0218	99.8389	AM4_cpx16 ln1 Line 009	ET2-VIA	2021-03-02
635	10	23.9402	0.264706	2021	AM4	cpx16	0.423	7.16	46.52	12.5	2.18	8.73	22.22	0.0103	0.0774	0.0363	99.857	AM4_cpx16 ln1 Line 010	ET2-VIA	2021-03-02
636	11	26.6003	0.294118	2021	AM4	cpx16	0.4298	6.53	46.88	12.45	2.32	9.04	22.11	0.0047	0.1066	0	99.8711	AM4_cpx16 ln1 Line 011	ET2-VIA	2021-03-02
637	12	29.2603	0.323529	2021	AM4	cpx16	0.4046	6.84	46.72	12.42	2.32	9.24	22	0.0197	0.1237	0.024	100.112	AM4_cpx16 ln1 Line 012	ET2-VIA	2021-03-02
638	13	31.9203	0.352941	2021	AM4	cpx16	0.4294	6.81	46.88	12.54	2.15	8.98	22.12	0.0096	0.1041	0.0116	100.035	AM4_cpx16 ln1 Line 013	ET2-VIA	2021-03-02
639	14	34.5804	0.382353	2021	AM4	cpx16	0.497	6.48	47.19	12.5	2.19	9.14	22	0.0128	0.0783	0	100.088	AM4_cpx16 ln1 Line 014	ET2-VIA	2021-03-02
640	15	37.2404	0.411765	2021	AM4	cpx16	0.4089	6.73	47.36	12.85	2.03	8.76	22.36	0.012	0.1145	0.0036	100.629	AM4_cpx16 ln1 Line 015	ET2-VIA	2021-03-02
641	16	39.9004	0.441176	2021	AM4	cpx16	0.4569	7.15	46.33	12.19	2.1	8.95	22.07	0.0175	0.0921	0	99.3565	AM4_cpx16 ln1 Line 016	ET2-VIA	2021-03-02
642	17	42.5604	0.470588	2021	AM4	cpx16	0.4641	6.38	47.38	12.77	1.95	8.8	22.12	0.0137	0.0818	0.0182	99.9778	AM4_cpx16 ln1 Line 017	ET2-VIA	2021-03-02
643	18	45.2205	0.5	2021	AM4	cpx16	0.4747	6.21	47.57	12.88	1.8	8.78	22.06	0.0071	0.1085	0	99.8903	AM4_cpx16 ln1 Line 018	ET2-VIA	2021-03-02
644	19	47.8805	0.529412	2021	AM4	cpx16	0.4539	5.81	48.19	13.17	1.68	8.41	22.11	0.027	0.0896	0	99.9405	AM4_cpx16 ln1 Line 019	ET2-VIA	2021-03-02
645	20	50.5405	0.558824	2021	AM4	cpx16	0.4992	5.39	48.34	13.36	1.632	8.3	22.18	0.0125	0.1214	0.0247	99.8598	AM4_cpx16 ln1 Line 020	ET2-VIA	2021-03-02
646	21	53.2005	0.588235	2021	AM4	cpx16	0.47	5.38	48.36	13.19	1.6554	8.51	22.12	0	0.105	0.0102	99.8006	AM4_cpx16 ln1 Line 021	ET2-VIA	2021-03-02
647	22	55.8606	0.617647	2021	AM4	cpx16	0.4671	5.2	48.74	13.44	1.5933	8.34	22.24	0.0031	0.1095	0.0203	100.153	AM4_cpx16 ln1 Line 022	ET2-VIA	2021-03-02
648	23	58.5206	0.647059	2021	AM4	cpx16	0.4278	5.22	48.67	13.37	1.5792	8.39	22.09	0.0055	0.1043	0.0021	99.8589	AM4_cpx16 ln1 Line 023	ET2-VIA	2021-03-02
649	24	61.1806	0.676471	2021	AM4	cpx16	0.4624	5.78	48.49	13.22	1.74	8.68	22.19	0.0111	0.1052	0	100.679	AM4_cpx16 ln1 Line 024	ET2-VIA	2021-03-02
650	25	63.8406	0.705882	2021	AM4	cpx16	0.4251	5.61	48.01	12.99	1.71	8.47	22.23	0.0304	0.0889	0.0058	99.5702	AM4_cpx16 ln1 Line 025	ET2-VIA	2021-03-02
651	26	66.5007	0.735294	2021	AM4	cpx16	0.5026	6.35	47.52	12.63	1.97	9.07	22.06	0	0.1026	0.0276	100.233	AM4_cpx16 ln1 Line 026	ET2-VIA	2021-03-02
653	28	71.8207	0.794118	2021	AM4	cpx16	0.4426	6.2	47.34	12.54	1.92	9	22.11	0	0.0984	0	99.651	AM4_cpx16 ln1 Line 028	ET2-VIA	2021-03-02
654	29	74.4808	0.823529	2021	AM4	cpx16	0.4471	6.2	47.63	12.81	2	9.11	22.23	0	0.1105	0	100.538	AM4_cpx16 ln1 Line 029	ET2-VIA	2021-03-02
655	30	77.1408	0.852941	2021	AM4	cpx16	0.4292	6.54	47.49	12.65	2.01	9.25	22.2	0.0022	0.1322	0	100.704	AM4_cpx16 ln1 Line 030	ET2-VIA	2021-03-02
656	31	79.8008	0.882353	2021	AM4	cpx16	0.437	6.46	47.58	12.62	1.99	9.14	22.2	0.0163	0.1003	0	100.544	AM4_cpx16 ln1 Line 031	ET2-VIA	2021-03-02
657	32	82.4608	0.911765	2021	AM4	cpx16	0.4451	6.54	47.54	12.7	2.03	9.09	22.19	0.0205	0.1166	0.062	100.734	AM4_cpx16 ln1 Line 032	ET2-VIA	2021-03-02
658	33	85.1209	0.941176	2021	AM4	cpx16	0.4624	6.06	48.05	13.03	1.97	8.93	22.14	0.0093	0.1478	0.0015	100.801	AM4_cpx16 ln1 Line 033	ET2-VIA	2021-03-02
659	34	87.7809	0.970588	2021	AM4	cpx16	0.3775	3.65	50.27	14.3	1.3564	8.44	21.76	0.0073	0.1461	0	100.307	AM4_cpx16 ln1 Line 034	ET2-VIA	2021-03-02
660	35	90.4409	1	2021	AM4	cpx16	0.42	3.74	50.34	14.38	1.3572	8.47	21.85	0.0005	0.1359	0.0132	100.707	AM4_cpx16 ln1 Line 035	ET2-VIA	2021-03-02
662	2	1.87187	0.0294118	2021	AM4	cpx17	0.4907	8.97	44.46	11.69	2.96	9.82	21.74	0.0211	0.0863	0	100.238	AM4_cpx17 ln1 Line 002	ET2-VIA	2021-03-02
663	3	3.74374	0.0588235	2021	AM4	cpx17	0.4351	6.27	47.53	12.96	1.91	8.64	22.27	0.0279	0.1055	0.0227	100.171	AM4_cpx17 ln1 Line 003	ET2-VIA	2021-03-02
664	4	5.61561	0.0882353	2021	AM4	cpx17	0.4097	5.92	48.01	13.25	1.77	8.34	22.3	0.0085	0.0969	0	100.105	AM4_cpx17 ln1 Line 004	ET2-VIA	2021-03-02
665	5	7.48748	0.117647	2021	AM4	cpx17	0.4743	5.93	47.95	13.07	1.8	8.63	22.15	0.023	0.1202	0.0029	100.15	AM4_cpx17 ln1 Line 005	ET2-VIA	2021-03-02
666	6	9.35934	0.147059	2021	AM4	cpx17	0.4733	6.16	47.8	12.98	1.9	8.72	22.06	0.0098	0.0891	0	100.192	AM4_cpx17 ln1 Line 006	ET2-VIA	2021-03-02
667	7	11.2312	0.176471	2021	AM4	cpx17	0.5061	4.88	48.96	13.48	1.5629	8.46	22.09	0	0.1064	0	100.045	AM4_cpx17 ln1 Line 007	ET2-VIA	2021-03-02
668	8	13.1031	0.205882	2021	AM4	cpx17	0.5001	4.37	49.64	13.77	1.4145	8.29	22.16	0	0.11	0.0022	100.257	AM4_cpx17 ln1 Line 008	ET2-VIA	2021-03-02
669	9	14.975	0.235294	2021	AM4	cpx17	0.5197	4.55	49.32	13.68	1.4908	8.36	22.14	0	0.0865	0.0036	100.151	AM4_cpx17 ln1 Line 009	ET2-VIA	2021-03-02
670	10	16.8468	0.264706	2021	AM4	cpx17	0.5088	5.03	48.81	13.44	1.611	8.48	22.09	0.0088	0.1419	0.0132	100.134	AM4_cpx17 ln1 Line 010	ET2-VIA	2021-03-02
671	11	18.7187	0.294118	2021	AM4	cpx17	0.4785	5.93	47.72	12.89	1.95	8.86	22.16	0.0129	0.1261	0.0029	100.13	AM4_cpx17 ln1 Line 011	ET2-VIA	2021-03-02
672	12	20.5906	0.323529	2021	AM4	cpx17	0.4604	5.77	47.78	12.94	1.89	8.86	22.1	0.012	0.1098	0.0044	99.9266	AM4_cpx17 ln1 Line 012	ET2-VIA	2021-03-02
673	13	22.4624	0.352941	2021	AM4	cpx17	0.4482	5.78	47.87	12.95	1.91	8.81	22.06	0.0098	0.1132	0.0161	99.9673	AM4_cpx17 ln1 Line 013	ET2-VIA	2021-03-02
674	14	24.3343	0.382353	2021	AM4	cpx17	0.4491	5.94	47.54	12.88	2.03	8.82	22.12	0.0078	0.1063	0	99.8932	AM4_cpx17 ln1 Line 014	ET2-VIA	2021-03-02
675	15	26.2062	0.411765	2021	AM4	cpx17	0.4927	6.02	47.5	12.87	1.97	8.94	22.08	0.0032	0.1244	0.0211	100.021	AM4_cpx17 ln1 Line 015	ET2-VIA	2021-03-02
676	16	28.078	0.441176	2021	AM4	cpx17	0.4127	5.6	48.03	13.05	1.78	8.62	22.23	0.0528	0.1028	0	99.8783	AM4_cpx17 ln1 Line 016	ET2-VIA	2021-03-02
677	17	29.9499	0.470588	2021	AM4	cpx17	0.4471	5.68	47.97	13.09	1.81	8.72	22.21	0	0.1243	0.038	100.089	AM4_cpx17 ln1 Line 017	ET2-VIA	2021-03-02
678	18	31.8218	0.5	2021	AM4	cpx17	0.4722	5.94	47.69	12.93	1.93	8.84	22.07	0	0.0889	0	99.9611	AM4_cpx17 ln1 Line 018	ET2-VIA	2021-03-02
679	19	33.6936	0.529412	2021	AM4	cpx17	0.5077	6.14	47.66	12.86	1.98	8.89	21.98	0.0113	0.1157	0	100.145	AM4_cpx17 ln1 Line 019	ET2-VIA	2021-03-02
680	20	35.5655	0.558824	2021	AM4	cpx17	0.4832	6	47.63	12.79	1.88	8.77	22.16	0.0177	0.1164	0	99.8473	AM4_cpx17 ln1 Line 020	ET2-VIA	2021-03-02
681	21	37.4374	0.588235	2021	AM4	cpx17	0.5156	5.69	47.87	12.81	1.89	8.78	22.08	0	0.1061	0	99.7417	AM4_cpx17 ln1 Line 021	ET2-VIA	2021-03-02
682	22	39.3092	0.617647	2021	AM4	cpx17	0.5059	5.76	47.69	12.88	1.9	8.75	22.14	0.0036	0.1157	0	99.7452	AM4_cpx17 ln1 Line 022	ET2-VIA	2021-03-02
683	23	41.1811	0.647059	2021	AM4	cpx17	0.466	5.83	47.73	12.84	1.95	8.86	21.94	0.0106	0.0862	0.0233	99.7361	AM4_cpx17 ln1 Line 023	ET2-VIA	2021-03-02
684	24	43.053	0.676471	2021	AM4	cpx17	0.4914	6.19	47.28	12.74	2.05	8.96	22.01	0	0.1	0.0204	99.8418	AM4_cpx17 ln1 Line 024	ET2-VIA	2021-03-02
685	25	44.9249	0.705882	2021	AM4	cpx17	0.4812	6.51	46.88	12.47	2.2	9.02	21.92	0.0152	0.1172	0	99.6136	AM4_cpx17 ln1 Line 025	ET2-VIA	2021-03-02
686	26	46.7967	0.735294	2021	AM4	cpx17	0.473	6	47.38	12.68	2	8.9	21.97	0	0.0974	0.04	99.5404	AM4_cpx17 ln1 Line 026	ET2-VIA	2021-03-02
687	27	48.6686	0.764706	2021	AM4	cpx17	0.4866	5.64	47.9	12.93	1.87	8.8	22.01	0	0.1164	0.0328	99.7858	AM4_cpx17 ln1 Line 027	ET2-VIA	2021-03-02
688	28	50.5405	0.794118	2021	AM4	cpx17	0.5133	6.15	47.2	12.74	2.02	8.95	21.95	0.011	0.1267	0.0124	99.6734	AM4_cpx17 ln1 Line 028	ET2-VIA	2021-03-02
689	29	52.4123	0.823529	2021	AM4	cpx17	0.4666	5.74	47.33	12.84	1.95	8.81	21.93	0.0047	0.1155	0.0349	99.2217	AM4_cpx17 ln1 Line 029	ET2-VIA	2021-03-02
690	30	54.2842	0.852941	2021	AM4	cpx17	0.4454	5.36	47.89	13.08	1.81	8.75	21.88	0.0187	0.1138	0	99.3479	AM4_cpx17 ln1 Line 030	ET2-VIA	2021-03-02
691	31	56.1561	0.882353	2021	AM4	cpx17	0.4389	3.99	49.38	13.9	1.3881	8.37	21.77	0.0061	0.1491	0.0197	99.4119	AM4_cpx17 ln1 Line 031	ET2-VIA	2021-03-02
692	32	58.0279	0.911765	2021	AM4	cpx17	0.3836	3.45	50.12	14.22	1.1877	8.14	21.86	0.0321	0.1319	0.0189	99.5442	AM4_cpx17 ln1 Line 032	ET2-VIA	2021-03-02
693	33	59.8998	0.941176	2021	AM4	cpx17	0.4232	3.55	49.96	14.22	1.2363	8.26	21.73	0	0.1275	0	99.507	AM4_cpx17 ln1 Line 033	ET2-VIA	2021-03-02
694	34	61.7717	0.970588	2021	AM4	cpx17	0.4256	3.59	49.98	14.22	1.2443	8.36	21.78	0.0162	0.1239	0.024	99.764	AM4_cpx17 ln1 Line 034	ET2-VIA	2021-03-02
695	35	63.6435	1	2021	AM4	cpx17	0.4667	3.64	49.93	14.15	1.3256	8.4	21.74	0	0.1007	0	99.753	AM4_cpx17 ln1 Line 035	ET2-VIA	2021-03-02
696	1	0	0	2021	AM4	cpx18	0.4916	5.53	47.77	13.07	1.6592	8.4	22.02	0.0155	0.1067	0.0102	99.0732	AM4_cpx18 ln1 Line 001	ET2-VIA	2021-03-02
697	2	1.10538	0.0227273	2021	AM4	cpx18	0.4562	5.13	47.88	13.28	1.6111	8.24	21.95	0	0.0879	0.0007	98.6359	AM4_cpx18 ln1 Line 002	ET2-VIA	2021-03-02
698	3	2.21076	0.0454545	2021	AM4	cpx18	0.4877	5.57	47.32	12.92	1.72	8.47	21.88	0	0.123	0	98.4907	AM4_cpx18 ln1 Line 003	ET2-VIA	2021-03-02
699	4	3.31615	0.0681818	2021	AM4	cpx18	0.4996	6.65	46.12	12.38	2.17	8.88	21.75	0	0.0775	0.0029	98.53	AM4_cpx18 ln1 Line 004	ET2-VIA	2021-03-02
700	5	4.42153	0.0909091	2021	AM4	cpx18	0.4648	6.6	46.35	12.42	2.21	9	21.78	0	0.0826	0	98.9074	AM4_cpx18 ln1 Line 005	ET2-VIA	2021-03-02
701	6	5.52691	0.113636	2021	AM4	cpx18	0.5076	6.94	46.61	12.25	2.3	9.32	21.75	0	0.1084	0.0211	99.8071	AM4_cpx18 ln1 Line 006	ET2-VIA	2021-03-02
702	7	6.63229	0.136364	2021	AM4	cpx18	0.455	6.98	46.5	12.24	2.22	9.03	21.7	0.0377	0.1153	0	99.278	AM4_cpx18 ln1 Line 007	ET2-VIA	2021-03-02
703	8	7.73768	0.159091	2021	AM4	cpx18	0.457	5.84	47.49	12.87	1.78	8.6	21.86	0	0.0888	0	98.9858	AM4_cpx18 ln1 Line 008	ET2-VIA	2021-03-02
704	9	8.84306	0.181818	2021	AM4	cpx18	0.4733	5.77	47.69	12.95	1.75	8.52	21.86	0.013	0.1205	0.0307	99.1775	AM4_cpx18 ln1 Line 009	ET2-VIA	2021-03-02
705	10	9.94844	0.204545	2021	AM4	cpx18	0.5339	6.17	47.22	12.66	2.1	8.92	21.9	0.0275	0.0806	0.0073	99.6193	AM4_cpx18 ln1 Line 010	ET2-VIA	2021-03-02
706	11	11.0538	0.227273	2021	AM4	cpx18	0.5242	6.89	46.58	12.29	2.45	9.42	21.74	0.0202	0.1032	0	100.018	AM4_cpx18 ln1 Line 011	ET2-VIA	2021-03-02
707	12	12.1592	0.25	2021	AM4	cpx18	0.4887	7.15	46.56	12.36	2.49	9.42	21.48	0.02	0.1352	0	100.104	AM4_cpx18 ln1 Line 012	ET2-VIA	2021-03-02
708	13	13.2646	0.272727	2021	AM4	cpx18	0.4979	7.25	46.27	12.2	2.28	9.27	21.77	0.0083	0.1119	0.0139	99.672	AM4_cpx18 ln1 Line 013	ET2-VIA	2021-03-02
709	14	14.37	0.295455	2021	AM4	cpx18	0.4407	6.8	46.9	12.55	2.08	9.08	21.85	0	0.0937	0.0058	99.8002	AM4_cpx18 ln1 Line 014	ET2-VIA	2021-03-02
710	15	15.4754	0.318182	2021	AM4	cpx18	0.5073	5.95	47.56	12.73	2	8.99	21.9	0.0027	0.1345	0.0147	99.7892	AM4_cpx18 ln1 Line 015	ET2-VIA	2021-03-02
711	16	16.5807	0.340909	2021	AM4	cpx18	0.506	5.81	47.44	12.58	2.16	9.2	21.89	0.009	0.0972	0	99.6922	AM4_cpx18 ln1 Line 016	ET2-VIA	2021-03-02
712	17	17.6861	0.363636	2021	AM4	cpx18	0.4904	6.38	46.77	12.38	2.36	9.4	21.78	0.0113	0.1274	0	99.6991	AM4_cpx18 ln1 Line 017	ET2-VIA	2021-03-02
713	18	18.7915	0.386364	2021	AM4	cpx18	0.4788	5.48	47.9	12.99	1.97	9.14	21.53	0.0122	0.1328	0	99.6338	AM4_cpx18 ln1 Line 018	ET2-VIA	2021-03-02
714	19	19.8969	0.409091	2021	AM4	cpx18	0.5348	4.99	48.66	13.48	1.68	8.86	21.45	0.0239	0.1076	0.0081	99.7944	AM4_cpx18 ln1 Line 019	ET2-VIA	2021-03-02
715	20	21.0023	0.431818	2021	AM4	cpx18	0.4799	5.81	47.79	13.07	1.89	9.07	21.72	0.0197	0.1196	0.0241	99.9933	AM4_cpx18 ln1 Line 020	ET2-VIA	2021-03-02
716	21	22.1076	0.454545	2021	AM4	cpx18	0.4363	6.26	47.55	12.83	2.01	8.91	21.72	0	0.0763	0	99.7926	AM4_cpx18 ln1 Line 021	ET2-VIA	2021-03-02
717	22	23.213	0.477273	2021	AM4	cpx18	0.4129	5.88	48.07	13.07	1.8	8.8	21.83	0.0074	0.1197	0.0227	100.013	AM4_cpx18 ln1 Line 022	ET2-VIA	2021-03-02
718	23	24.3184	0.5	2021	AM4	cpx18	0.399	5.56	48.4	13.27	1.6596	8.63	22.09	0.0088	0.1345	0.0191	100.171	AM4_cpx18 ln1 Line 023	ET2-VIA	2021-03-02
719	24	25.4238	0.522727	2021	AM4	cpx18	0.3925	5.25	48.52	13.4	1.5998	8.46	22.26	0.0309	0.0833	0	99.9965	AM4_cpx18 ln1 Line 024	ET2-VIA	2021-03-02
720	25	26.5292	0.545455	2021	AM4	cpx18	0.3851	4.72	49.12	13.71	1.4058	8.25	22.23	0	0.0937	0.0198	99.9344	AM4_cpx18 ln1 Line 025	ET2-VIA	2021-03-02
721	26	27.6346	0.568182	2021	AM4	cpx18	0.3626	4.45	49.38	13.78	1.3496	8.09	22.26	0.0012	0.1258	0	99.7992	AM4_cpx18 ln1 Line 026	ET2-VIA	2021-03-02
722	27	28.7399	0.590909	2021	AM4	cpx18	0.4038	4.35	49.39	13.82	1.3562	8.15	22.22	0.0119	0.1431	0.0088	99.8538	AM4_cpx18 ln1 Line 027	ET2-VIA	2021-03-02
723	28	29.8453	0.613636	2021	AM4	cpx18	0.4114	4.21	49.42	13.77	1.3854	8.39	22	0.0015	0.1135	0	99.7018	AM4_cpx18 ln1 Line 028	ET2-VIA	2021-03-02
724	29	30.9507	0.636364	2021	AM4	cpx18	0.4276	4.18	49.25	13.85	1.5273	8.55	21.73	0	0.1602	0.0315	99.7066	AM4_cpx18 ln1 Line 029	ET2-VIA	2021-03-02
725	30	32.0561	0.659091	2021	AM4	cpx18	0.4156	4.64	48.71	13.64	1.6575	9.03	21.51	0.0146	0.1056	0	99.7233	AM4_cpx18 ln1 Line 030	ET2-VIA	2021-03-02
726	31	33.1615	0.681818	2021	AM4	cpx18	0.4892	5.27	48.13	13.22	1.9	9.11	21.47	0.001	0.1531	0	99.7433	AM4_cpx18 ln1 Line 031	ET2-VIA	2021-03-02
727	32	34.2668	0.704545	2021	AM4	cpx18	0.4746	5.66	47.78	12.92	2.02	9.1	21.76	0.0101	0.1513	0.0168	99.8928	AM4_cpx18 ln1 Line 032	ET2-VIA	2021-03-02
728	33	35.3722	0.727273	2021	AM4	cpx18	0.4477	5.63	47.91	12.84	2.01	8.99	21.88	0.0029	0.1513	0.0131	99.875	AM4_cpx18 ln1 Line 033	ET2-VIA	2021-03-02
729	34	36.4776	0.75	2021	AM4	cpx18	0.4401	5.22	48.29	13.03	1.9	8.92	21.86	0	0.1011	0.0204	99.7816	AM4_cpx18 ln1 Line 034	ET2-VIA	2021-03-02
730	35	37.583	0.772727	2021	AM4	cpx18	0.4335	4.5	48.76	13.29	1.6101	8.69	21.83	0.013	0.115	0.0015	99.2431	AM4_cpx18 ln1 Line 035	ET2-VIA	2021-03-02
731	36	38.6884	0.795455	2021	AM4	cpx18	0.4668	4.11	49.59	13.71	1.4286	8.61	21.92	0	0.1384	0	99.9738	AM4_cpx18 ln1 Line 036	ET2-VIA	2021-03-02
732	37	39.7938	0.818182	2021	AM4	cpx18	0.3958	3.87	49.89	13.8	1.3652	8.58	21.95	0	0.1505	0.0205	100.022	AM4_cpx18 ln1 Line 037	ET2-VIA	2021-03-02
733	38	40.8991	0.840909	2021	AM4	cpx18	0.4384	3.7	50.04	13.95	1.3147	8.48	21.91	0	0.1401	0	99.9732	AM4_cpx18 ln1 Line 038	ET2-VIA	2021-03-02
734	39	42.0045	0.863636	2021	AM4	cpx18	0.4064	3.55	50.34	14.1	1.2623	8.45	21.92	0	0.1317	0.0234	100.184	AM4_cpx18 ln1 Line 039	ET2-VIA	2021-03-02
735	40	43.1099	0.886364	2021	AM4	cpx18	0.4106	3.53	50.36	14.16	1.2464	8.38	21.94	0.0007	0.1135	0.0117	100.153	AM4_cpx18 ln1 Line 040	ET2-VIA	2021-03-02
736	41	44.2153	0.909091	2021	AM4	cpx18	0.3986	3.54	50.35	14.19	1.2626	8.19	21.96	0.0192	0.1032	0.0096	100.023	AM4_cpx18 ln1 Line 041	ET2-VIA	2021-03-02
737	42	45.3207	0.931818	2021	AM4	cpx18	0.4038	3.62	50.27	14.17	1.2559	8.38	22.01	0	0.125	0	100.235	AM4_cpx18 ln1 Line 042	ET2-VIA	2021-03-02
738	43	46.4261	0.954545	2021	AM4	cpx18	0.3858	4.15	50.01	14.11	1.3008	8.37	22.05	0.0054	0.132	0	100.514	AM4_cpx18 ln1 Line 043	ET2-VIA	2021-03-02
739	44	47.5314	0.977273	2021	AM4	cpx18	0.3452	4.47	49.6	13.93	1.3539	8.32	22.21	0.0094	0.1068	0	100.345	AM4_cpx18 ln1 Line 044	ET2-VIA	2021-03-02
740	45	48.6368	1	2021	AM4	cpx18	0.3758	4.59	49.55	13.86	1.3444	8.38	22.2	0	0.0946	0	100.395	AM4_cpx18 ln1 Line 045	ET2-VIA	2021-03-02
742	2	1.18848	0.0144928	2021	AM4	cpx19	0.623	11.07	44.13	10.23	3.1	10.05	20.1	0	0.0985	0.0146	99.4161	AM4_cpx19 ln1 Line 002	ET2-VIA	2021-03-02
743	3	2.37697	0.0289855	2021	AM4	cpx19	0.4094	10.02	43.09	11.13	3.08	9.88	21.69	0	0.1097	0.0066	99.4157	AM4_cpx19 ln1 Line 003	ET2-VIA	2021-03-02
744	4	3.56545	0.0434783	2021	AM4	cpx19	0.4332	7.57	45.99	12.48	2.13	8.63	22.27	0	0.0918	0	99.595	AM4_cpx19 ln1 Line 004	ET2-VIA	2021-03-02
745	5	4.75393	0.057971	2021	AM4	cpx19	0.4316	6.09	47.51	12.99	1.77	8.6	22.24	0	0.1351	0.0066	99.7733	AM4_cpx19 ln1 Line 005	ET2-VIA	2021-03-02
746	6	5.94242	0.0724638	2021	AM4	cpx19	0.4282	5.65	47.92	13.1	1.67	8.36	22.16	0.0522	0.0763	0.0081	99.4248	AM4_cpx19 ln1 Line 006	ET2-VIA	2021-03-02
747	7	7.1309	0.0869565	2021	AM4	cpx19	0.4748	5.89	47.49	12.92	1.82	8.64	22.18	0.0297	0.111	0.022	99.5775	AM4_cpx19 ln1 Line 007	ET2-VIA	2021-03-02
748	8	8.31938	0.101449	2021	AM4	cpx19	0.445	7.31	45.83	12.11	2.43	9.15	21.79	0.0187	0.1031	0.0139	99.2007	AM4_cpx19 ln1 Line 008	ET2-VIA	2021-03-02
749	9	9.50787	0.115942	2021	AM4	cpx19	0.4924	7.88	44.91	11.81	2.71	9.42	21.66	0.0158	0.0971	0.0322	99.0275	AM4_cpx19 ln1 Line 009	ET2-VIA	2021-03-02
750	10	10.6964	0.130435	2021	AM4	cpx19	0.4848	7.24	45.58	12.15	2.41	9.14	21.69	0.0088	0.1264	0.0168	98.8468	AM4_cpx19 ln1 Line 010	ET2-VIA	2021-03-02
751	11	11.8848	0.144928	2021	AM4	cpx19	0.448	6.91	45.98	12.4	2.21	8.87	21.83	0.0081	0.084	0.0278	98.7679	AM4_cpx19 ln1 Line 011	ET2-VIA	2021-03-02
752	12	13.0733	0.15942	2021	AM4	cpx19	0.477	6.26	46.67	12.6	2.01	8.87	21.88	0.0049	0.1023	0.0022	98.8764	AM4_cpx19 ln1 Line 012	ET2-VIA	2021-03-02
753	13	14.2618	0.173913	2021	AM4	cpx19	0.4652	6.94	45.83	12.22	2.25	8.82	21.82	0.0005	0.1116	0.0029	98.4602	AM4_cpx19 ln1 Line 013	ET2-VIA	2021-03-02
754	14	15.4503	0.188406	2021	AM4	cpx19	0.4757	6.96	46.11	12.35	2.3	8.83	21.88	0.013	0.122	0.0052	99.0459	AM4_cpx19 ln1 Line 014	ET2-VIA	2021-03-02
755	15	16.6388	0.202899	2021	AM4	cpx19	0.4976	6.4	46.9	12.7	2.07	8.86	21.72	0	0.1179	0.0095	99.275	AM4_cpx19 ln1 Line 015	ET2-VIA	2021-03-02
757	17	19.0157	0.231884	2021	AM4	cpx19	0.4629	7.23	45.51	12.05	2.56	9.41	21.74	0.0054	0.1221	0.0314	99.1218	AM4_cpx19 ln1 Line 017	ET2-VIA	2021-03-02
758	18	20.2042	0.246377	2021	AM4	cpx19	0.4708	6.1	46.53	12.74	2.18	8.85	21.89	0.0025	0.0954	0.0133	98.872	AM4_cpx19 ln1 Line 018	ET2-VIA	2021-03-02
759	19	21.3927	0.26087	2021	AM4	cpx19	0.4696	6.66	46.26	12.53	2.26	8.91	21.87	0.0258	0.1007	0.0293	99.1154	AM4_cpx19 ln1 Line 019	ET2-VIA	2021-03-02
760	20	22.5812	0.275362	2021	AM4	cpx19	0.466	6.81	46.34	12.47	2.12	8.86	22.18	0.0205	0.0868	0.0183	99.3716	AM4_cpx19 ln1 Line 020	ET2-VIA	2021-03-02
761	21	23.7697	0.289855	2021	AM4	cpx19	0.4812	6.5	46.58	12.56	2.2	8.99	22.01	0	0.1197	0.0073	99.4482	AM4_cpx19 ln1 Line 021	ET2-VIA	2021-03-02
762	22	24.9582	0.304348	2021	AM4	cpx19	0.4712	6.16	46.9	12.83	2.18	8.97	21.88	0.0287	0.0963	0.0455	99.5617	AM4_cpx19 ln1 Line 022	ET2-VIA	2021-03-02
763	23	26.1466	0.318841	2021	AM4	cpx19	0.4227	4.93	48.32	13.52	1.6521	8.44	21.95	0.0018	0.0687	0.0102	99.3155	AM4_cpx19 ln1 Line 023	ET2-VIA	2021-03-02
764	24	27.3351	0.333333	2021	AM4	cpx19	0.4339	5.64	47.93	13.21	1.8	8.56	22.04	0.0155	0.113	0.0015	99.7439	AM4_cpx19 ln1 Line 024	ET2-VIA	2021-03-02
765	25	28.5236	0.347826	2021	AM4	cpx19	0.4514	5.94	47.6	12.98	1.87	8.74	22.04	0.0038	0.1232	0.0264	99.7748	AM4_cpx19 ln1 Line 025	ET2-VIA	2021-03-02
766	26	29.7121	0.362319	2021	AM4	cpx19	0.4484	6.17	47.12	12.72	1.96	8.77	22.07	0.0287	0.0841	0.0337	99.4049	AM4_cpx19 ln1 Line 026	ET2-VIA	2021-03-02
767	27	30.9006	0.376812	2021	AM4	cpx19	0.4615	6.69	46.38	12.4	2.28	9.1	22.05	0	0.1147	0.0044	99.4806	AM4_cpx19 ln1 Line 027	ET2-VIA	2021-03-02
768	28	32.0891	0.391304	2021	AM4	cpx19	0.4671	6.97	46.05	12.29	2.33	9.09	21.9	0.0145	0.1572	0	99.2688	AM4_cpx19 ln1 Line 028	ET2-VIA	2021-03-02
769	29	33.2775	0.405797	2021	AM4	cpx19	0.456	6.64	46.38	12.52	2.21	9.07	21.97	0	0.1293	0.0249	99.4002	AM4_cpx19 ln1 Line 029	ET2-VIA	2021-03-02
770	30	34.466	0.42029	2021	AM4	cpx19	0.4213	4.93	48.41	13.4	1.5335	8.6	22.2	0	0.0766	0	99.5714	AM4_cpx19 ln1 Line 030	ET2-VIA	2021-03-02
771	31	35.6545	0.434783	2021	AM4	cpx19	0.4116	5.82	47.57	12.97	1.74	8.67	22.08	0.0088	0.1165	0.0162	99.4031	AM4_cpx19 ln1 Line 031	ET2-VIA	2021-03-02
772	32	36.843	0.449275	2021	AM4	cpx19	0.434	6.99	46.1	12.32	2.26	9.12	22.01	0.0111	0.1043	0.0205	99.3699	AM4_cpx19 ln1 Line 032	ET2-VIA	2021-03-02
773	33	38.0315	0.463768	2021	AM4	cpx19	0.4153	5.15	48.04	13.2	1.6556	8.41	21.99	0.0177	0.1287	0.0323	99.0396	AM4_cpx19 ln1 Line 033	ET2-VIA	2021-03-02
774	34	39.22	0.478261	2021	AM4	cpx19	0.4548	6.08	46.89	12.57	2.1	9.21	21.72	0.0171	0.0884	0.0374	99.1677	AM4_cpx19 ln1 Line 034	ET2-VIA	2021-03-02
775	35	40.4084	0.492754	2021	AM4	cpx19	0.5108	6.42	46.39	12.27	2.25	9.17	21.87	0.0078	0.0832	0	98.9718	AM4_cpx19 ln1 Line 035	ET2-VIA	2021-03-02
776	36	41.5969	0.507246	2021	AM4	cpx19	0.4884	6.66	46.07	12.26	2.35	9.29	21.98	0.0395	0.0754	0	99.2133	AM4_cpx19 ln1 Line 036	ET2-VIA	2021-03-02
777	37	42.7854	0.521739	2021	AM4	cpx19	0.4853	7.31	45.31	12.01	2.57	9.47	21.86	0	0.1307	0.0285	99.1745	AM4_cpx19 ln1 Line 037	ET2-VIA	2021-03-02
778	38	43.9739	0.536232	2021	AM4	cpx19	0.4321	6.38	46.48	12.42	2.24	9.13	21.97	0.0097	0.1197	0.0227	99.2042	AM4_cpx19 ln1 Line 038	ET2-VIA	2021-03-02
779	39	45.1624	0.550725	2021	AM4	cpx19	0.4747	5.97	46.9	12.6	2.13	9.09	21.95	0	0.1033	0	99.218	AM4_cpx19 ln1 Line 039	ET2-VIA	2021-03-02
780	40	46.3509	0.565217	2021	AM4	cpx19	0.4441	4.71	48.39	13.33	1.6265	8.6	21.98	0.0162	0.1087	0.0044	99.2099	AM4_cpx19 ln1 Line 040	ET2-VIA	2021-03-02
781	41	47.5393	0.57971	2021	AM4	cpx19	0.3775	3.92	48.98	13.64	1.3798	8.48	21.91	0.0117	0.1173	0	98.8163	AM4_cpx19 ln1 Line 041	ET2-VIA	2021-03-02
782	42	48.7278	0.594203	2021	AM4	cpx19	0.4675	3.96	49.31	13.85	1.3571	8.38	22	0.0227	0.1339	0.0183	99.4995	AM4_cpx19 ln1 Line 042	ET2-VIA	2021-03-02
783	43	49.9163	0.608696	2021	AM4	cpx19	0.4184	3.96	49.39	13.79	1.3735	8.43	22.07	0	0.1381	0	99.57	AM4_cpx19 ln1 Line 043	ET2-VIA	2021-03-02
784	44	51.1048	0.623188	2021	AM4	cpx19	0.4398	4.14	49.11	13.6	1.4236	8.25	21.96	0.0199	0.1215	0	99.0648	AM4_cpx19 ln1 Line 044	ET2-VIA	2021-03-02
785	45	52.2933	0.637681	2021	AM4	cpx19	0.4578	5.9	47.07	12.7	2.04	8.99	21.83	0.0287	0.1249	0.0037	99.1451	AM4_cpx19 ln1 Line 045	ET2-VIA	2021-03-02
786	46	53.4818	0.652174	2021	AM4	cpx19	0.453	6.37	46.59	12.52	2.2	9.07	21.89	0	0.111	0	99.204	AM4_cpx19 ln1 Line 046	ET2-VIA	2021-03-02
787	47	54.6702	0.666667	2021	AM4	cpx19	0.4569	6.07	47.05	12.62	2.11	9.07	21.92	0.0194	0.1336	0.0117	99.4616	AM4_cpx19 ln1 Line 047	ET2-VIA	2021-03-02
788	48	55.8587	0.681159	2021	AM4	cpx19	0.4704	6.85	45.94	12.15	2.39	9.29	21.88	0.019	0.1084	0.0154	99.1132	AM4_cpx19 ln1 Line 048	ET2-VIA	2021-03-02
789	49	57.0472	0.695652	2021	AM4	cpx19	0.4667	7.12	45.8	12.21	2.42	9.28	21.8	0.0129	0.143	0	99.2526	AM4_cpx19 ln1 Line 049	ET2-VIA	2021-03-02
790	50	58.2357	0.710145	2021	AM4	cpx19	0.4127	6.75	46.34	12.51	2.16	9.08	22	0.0124	0.0902	0	99.3553	AM4_cpx19 ln1 Line 050	ET2-VIA	2021-03-02
791	51	59.4242	0.724638	2021	AM4	cpx19	0.4593	5.09	48.06	13.34	1.67	8.72	21.85	0.0289	0.0921	0.0366	99.3469	AM4_cpx19 ln1 Line 051	ET2-VIA	2021-03-02
792	52	60.6127	0.73913	2021	AM4	cpx19	0.418	3.76	49.47	14.09	1.3655	8.52	21.66	0	0.0956	0	99.3791	AM4_cpx19 ln1 Line 052	ET2-VIA	2021-03-02
794	54	62.9896	0.768116	2021	AM4	cpx19	0.4482	3.53	49.74	14.19	1.3224	8.41	21.68	0.0223	0.1391	0.0139	99.4959	AM4_cpx19 ln1 Line 054	ET2-VIA	2021-03-02
795	55	64.1781	0.782609	2021	AM4	cpx19	0.4227	3.38	49.77	14.33	1.2997	8.42	21.68	0.0194	0.1442	0.0213	99.4873	AM4_cpx19 ln1 Line 055	ET2-VIA	2021-03-02
796	56	65.3666	0.797101	2021	AM4	cpx19	0.3854	3.45	49.72	14.25	1.2905	8.58	21.54	0	0.0964	0	99.3123	AM4_cpx19 ln1 Line 056	ET2-VIA	2021-03-02
797	57	66.5551	0.811594	2021	AM4	cpx19	0.346	3.39	49.77	14.28	1.306	8.5	21.49	0.0182	0.1431	0.0073	99.2506	AM4_cpx19 ln1 Line 057	ET2-VIA	2021-03-02
798	58	67.7436	0.826087	2021	AM4	cpx19	0.34	3.41	49.68	14.22	1.2958	8.59	21.5	0.0018	0.118	0	99.1556	AM4_cpx19 ln1 Line 058	ET2-VIA	2021-03-02
799	59	68.932	0.84058	2021	AM4	cpx19	0.3748	3.46	49.62	14.15	1.332	8.46	21.56	0.0252	0.1363	0.0198	99.1381	AM4_cpx19 ln1 Line 059	ET2-VIA	2021-03-02
800	60	70.1205	0.855072	2021	AM4	cpx19	0.3934	3.5	49.53	14.12	1.3336	8.58	21.54	0.0163	0.0894	0	99.1027	AM4_cpx19 ln1 Line 060	ET2-VIA	2021-03-02
801	61	71.309	0.869565	2021	AM4	cpx19	0.3698	3.39	50	14.21	1.2581	8.2	21.51	0.0112	0.1199	0.0227	99.0917	AM4_cpx19 ln1 Line 061	ET2-VIA	2021-03-02
802	62	72.4975	0.884058	2021	AM4	cpx19	0.37	3.43	49.78	14.14	1.244	8.09	21.54	0.0061	0.0904	0.0052	98.6957	AM4_cpx19 ln1 Line 062	ET2-VIA	2021-03-02
803	63	73.686	0.898551	2021	AM4	cpx19	0.3316	3.57	49.68	14.14	1.3057	8.16	21.62	0	0.12	0	98.9273	AM4_cpx19 ln1 Line 063	ET2-VIA	2021-03-02
804	64	74.8745	0.913043	2021	AM4	cpx19	0.3598	3.58	49.66	14.15	1.303	8	21.58	0.0049	0.1139	0.0316	98.7832	AM4_cpx19 ln1 Line 064	ET2-VIA	2021-03-02
805	65	76.0629	0.927536	2021	AM4	cpx19	0.3834	3.68	49.49	14.12	1.3293	7.95	21.57	0.0041	0.1156	0.0367	98.6791	AM4_cpx19 ln1 Line 065	ET2-VIA	2021-03-02
806	66	77.2514	0.942029	2021	AM4	cpx19	0.3784	3.9	49.24	14.06	1.3041	7.81	21.73	0.0155	0.1286	0.0169	98.5835	AM4_cpx19 ln1 Line 066	ET2-VIA	2021-03-02
807	67	78.4399	0.956522	2021	AM4	cpx19	0.3282	4.05	49.2	14.06	1.2844	7.6	21.88	0.0201	0.0835	0	98.5062	AM4_cpx19 ln1 Line 067	ET2-VIA	2021-03-02
808	68	79.6284	0.971014	2021	AM4	cpx19	0.266	4.18	49.19	14.04	1.1744	7.4	22.15	0.021	0.1166	0	98.538	AM4_cpx19 ln1 Line 068	ET2-VIA	2021-03-02
809	69	80.8169	0.985507	2021	AM4	cpx19	0.3264	4.46	49.02	13.88	1.2011	7.49	22.2	0.0049	0.1079	0	98.6903	AM4_cpx19 ln1 Line 069	ET2-VIA	2021-03-02
810	70	82.0054	1	2021	AM4	cpx19	0.3089	4.57	48.88	13.9	1.177	6.92	22.57	0	0.0723	0.0066	98.4048	AM4_cpx19 ln1 Line 070	ET2-VIA	2021-03-02
812	2	0.837869	0.0144928	2021	AM4	cpx20	0.497	8.65	44.63	11.2	2.9	9.42	21.14	0.0058	0.0858	0.0052	98.5338	AM4_cpx20 ln1 Line 002	ET2-VIA	2021-03-02
813	3	1.67574	0.0289855	2021	AM4	cpx20	0.4595	6.53	46.73	12.31	2.15	8.72	21.8	0	0.118	0.0007	98.8182	AM4_cpx20 ln1 Line 003	ET2-VIA	2021-03-02
814	4	2.51361	0.0434783	2021	AM4	cpx20	0.4615	5.44	47.99	12.74	1.83	8.47	21.88	0.0034	0.1173	0	98.9322	AM4_cpx20 ln1 Line 004	ET2-VIA	2021-03-02
815	5	3.35148	0.057971	2021	AM4	cpx20	0.4469	5.35	47.92	12.72	1.85	8.56	21.86	0	0.1129	0.0088	98.8286	AM4_cpx20 ln1 Line 005	ET2-VIA	2021-03-02
816	6	4.18935	0.0724638	2021	AM4	cpx20	0.513	5.44	47.77	12.66	1.94	8.69	21.77	0.027	0.0972	0.0117	98.9189	AM4_cpx20 ln1 Line 006	ET2-VIA	2021-03-02
817	7	5.02722	0.0869565	2021	AM4	cpx20	0.4536	5.65	47.61	12.57	1.98	8.57	21.88	0.001	0.1413	0.041	98.8969	AM4_cpx20 ln1 Line 007	ET2-VIA	2021-03-02
818	8	5.86508	0.101449	2021	AM4	cpx20	0.4697	5.92	47.33	12.55	2	8.73	21.84	0	0.1344	0.0139	98.988	AM4_cpx20 ln1 Line 008	ET2-VIA	2021-03-02
819	9	6.70295	0.115942	2021	AM4	cpx20	0.4686	6.26	46.73	12.28	2.18	8.81	21.82	0.0083	0.1083	0.0344	98.6996	AM4_cpx20 ln1 Line 009	ET2-VIA	2021-03-02
820	10	7.54082	0.130435	2021	AM4	cpx20	0.4502	6.6	46.26	12.2	2.26	8.92	21.74	0.0234	0.084	0.0125	98.5501	AM4_cpx20 ln1 Line 010	ET2-VIA	2021-03-02
821	11	8.37869	0.144928	2021	AM4	cpx20	0.4346	6.72	46.05	12.14	2.35	8.94	21.85	0.0022	0.1127	0.0183	98.6178	AM4_cpx20 ln1 Line 011	ET2-VIA	2021-03-02
822	12	9.21656	0.15942	2021	AM4	cpx20	0.4608	7.37	45.18	11.68	2.74	9.31	21.75	0.0176	0.1005	0.0088	98.6177	AM4_cpx20 ln1 Line 012	ET2-VIA	2021-03-02
823	13	10.0544	0.173913	2021	AM4	cpx20	0.3962	6.9	46.01	12.27	2.48	9.11	21.75	0.0071	0.0971	0.0088	99.0292	AM4_cpx20 ln1 Line 013	ET2-VIA	2021-03-02
824	14	10.8923	0.188406	2021	AM4	cpx20	0.3893	6.63	46.82	12.94	1.96	8.16	21.93	0.0155	0.1	0	98.9448	AM4_cpx20 ln1 Line 014	ET2-VIA	2021-03-02
825	15	11.7302	0.202899	2021	AM4	cpx20	0.3558	6.62	46.7	12.93	1.91	8.06	22.2	0	0.0817	0.0029	98.8604	AM4_cpx20 ln1 Line 015	ET2-VIA	2021-03-02
826	16	12.568	0.217391	2021	AM4	cpx20	0.3822	6.42	46.98	13.06	1.8	7.95	22.23	0.0259	0.0895	0.0044	98.942	AM4_cpx20 ln1 Line 016	ET2-VIA	2021-03-02
827	17	13.4059	0.231884	2021	AM4	cpx20	0.3233	6.59	46.89	12.91	1.83	7.9	22.36	0.0138	0.0833	0.0073	98.9077	AM4_cpx20 ln1 Line 017	ET2-VIA	2021-03-02
828	18	14.2438	0.246377	2021	AM4	cpx20	0.3972	6.55	46.89	12.93	1.8	7.82	22.43	0.0298	0.0703	0.0183	98.9356	AM4_cpx20 ln1 Line 018	ET2-VIA	2021-03-02
829	19	15.0816	0.26087	2021	AM4	cpx20	0.4163	6.36	47.12	12.99	1.8	8.01	22.24	0.0417	0.0747	0.0058	99.0585	AM4_cpx20 ln1 Line 019	ET2-VIA	2021-03-02
830	20	15.9195	0.275362	2021	AM4	cpx20	0.3936	6.25	47.13	12.79	1.88	8.16	22.12	0	0.0798	0.0264	98.8298	AM4_cpx20 ln1 Line 020	ET2-VIA	2021-03-02
831	21	16.7574	0.289855	2021	AM4	cpx20	0.4409	6.19	47.17	12.76	1.91	8.45	21.87	0.0206	0.1276	0	98.9391	AM4_cpx20 ln1 Line 021	ET2-VIA	2021-03-02
832	22	17.5953	0.304348	2021	AM4	cpx20	0.4926	5.92	47.5	12.83	1.84	8.52	21.78	0.0167	0.0911	0.0052	98.9956	AM4_cpx20 ln1 Line 022	ET2-VIA	2021-03-02
833	23	18.4331	0.318841	2021	AM4	cpx20	0.4783	5.63	47.98	12.96	1.74	8.47	21.75	0	0.1284	0.0242	99.1609	AM4_cpx20 ln1 Line 023	ET2-VIA	2021-03-02
834	24	19.271	0.333333	2021	AM4	cpx20	0.4483	5.15	48.36	13.16	1.6448	8.35	21.89	0.0119	0.105	0.03	99.15	AM4_cpx20 ln1 Line 024	ET2-VIA	2021-03-02
835	25	20.1089	0.347826	2021	AM4	cpx20	0.4514	4.82	48.68	13.38	1.5202	8.04	21.97	0.0177	0.1059	0	98.9852	AM4_cpx20 ln1 Line 025	ET2-VIA	2021-03-02
836	26	20.9467	0.362319	2021	AM4	cpx20	0.4711	4.75	48.98	13.43	1.4812	8.06	22.01	0	0.0878	0	99.2701	AM4_cpx20 ln1 Line 026	ET2-VIA	2021-03-02
837	27	21.7846	0.376812	2021	AM4	cpx20	0.4533	4.79	48.84	13.45	1.5209	8.01	21.99	0.0312	0.0974	0	99.1828	AM4_cpx20 ln1 Line 027	ET2-VIA	2021-03-02
838	28	22.6225	0.391304	2021	AM4	cpx20	0.4616	4.74	48.98	13.49	1.4831	8.01	21.99	0.0133	0.12	0	99.288	AM4_cpx20 ln1 Line 028	ET2-VIA	2021-03-02
839	29	23.4603	0.405797	2021	AM4	cpx20	0.487	4.69	48.95	13.49	1.4582	8.06	22.03	0.0206	0.113	0.0073	99.3061	AM4_cpx20 ln1 Line 029	ET2-VIA	2021-03-02
840	30	24.2982	0.42029	2021	AM4	cpx20	0.437	4.63	48.98	13.5	1.4804	8.02	21.98	0.0108	0.0817	0	99.1199	AM4_cpx20 ln1 Line 030	ET2-VIA	2021-03-02
841	31	25.1361	0.434783	2021	AM4	cpx20	0.4634	4.62	48.92	13.5	1.4861	7.97	22.05	0	0.113	0.0081	99.1306	AM4_cpx20 ln1 Line 031	ET2-VIA	2021-03-02
842	32	25.9739	0.449275	2021	AM4	cpx20	0.4826	4.68	48.89	13.4	1.5278	8.09	22.05	0	0.1155	0.0088	99.2447	AM4_cpx20 ln1 Line 032	ET2-VIA	2021-03-02
843	33	26.8118	0.463768	2021	AM4	cpx20	0.471	4.72	48.76	13.42	1.5556	8.07	21.96	0	0.1415	0	99.0981	AM4_cpx20 ln1 Line 033	ET2-VIA	2021-03-02
844	34	27.6497	0.478261	2021	AM4	cpx20	0.4763	4.73	48.61	13.39	1.6074	8.08	21.9	0	0.0826	0	98.8763	AM4_cpx20 ln1 Line 034	ET2-VIA	2021-03-02
845	35	28.4876	0.492754	2021	AM4	cpx20	0.5059	4.81	48.58	13.35	1.5817	8.15	21.86	0.0238	0.1425	0	99.0039	AM4_cpx20 ln1 Line 035	ET2-VIA	2021-03-02
846	36	29.3254	0.507246	2021	AM4	cpx20	0.4892	4.89	48.33	13.18	1.6152	8.15	21.81	0.0135	0.0955	0.0125	98.5859	AM4_cpx20 ln1 Line 036	ET2-VIA	2021-03-02
847	37	30.1633	0.521739	2021	AM4	cpx20	0.4882	5.05	48.36	13.19	1.644	8.27	21.87	0.0157	0.138	0	99.0259	AM4_cpx20 ln1 Line 037	ET2-VIA	2021-03-02
848	38	31.0012	0.536232	2021	AM4	cpx20	0.4731	5.1	48.15	13.08	1.69	8.3	21.82	0.0258	0.1475	0.0308	98.8172	AM4_cpx20 ln1 Line 038	ET2-VIA	2021-03-02
849	39	31.839	0.550725	2021	AM4	cpx20	0.4838	5.2	47.9	13.05	1.71	8.47	21.73	0.02	0.1189	0	98.6827	AM4_cpx20 ln1 Line 039	ET2-VIA	2021-03-02
850	40	32.6769	0.565217	2021	AM4	cpx20	0.4831	5.21	47.96	12.97	1.72	8.24	21.73	0	0.139	0	98.4521	AM4_cpx20 ln1 Line 040	ET2-VIA	2021-03-02
851	41	33.5148	0.57971	2021	AM4	cpx20	0.4945	5.4	47.62	12.85	1.8	8.31	21.63	0	0.1042	0.0352	98.2439	AM4_cpx20 ln1 Line 041	ET2-VIA	2021-03-02
852	42	34.3526	0.594203	2021	AM4	cpx20	0.4693	5.4	47.71	12.87	1.78	8.28	21.59	0.0065	0.119	0.0147	98.2395	AM4_cpx20 ln1 Line 042	ET2-VIA	2021-03-02
853	43	35.1905	0.608696	2021	AM4	cpx20	0.486	5.41	47.64	12.87	1.83	8.4	21.74	0	0.0886	0.0242	98.4888	AM4_cpx20 ln1 Line 043	ET2-VIA	2021-03-02
854	44	36.0284	0.623188	2021	AM4	cpx20	0.4446	5.38	47.61	12.84	1.85	8.53	21.74	0	0.1146	0.0022	98.5114	AM4_cpx20 ln1 Line 044	ET2-VIA	2021-03-02
855	45	36.8662	0.637681	2021	AM4	cpx20	0.4986	5.59	47.29	12.72	1.99	8.49	21.68	0.0051	0.1094	0	98.3731	AM4_cpx20 ln1 Line 045	ET2-VIA	2021-03-02
856	46	37.7041	0.652174	2021	AM4	cpx20	0.5098	5.6	47.23	12.71	2.01	8.61	21.72	0.0128	0.1301	0	98.5327	AM4_cpx20 ln1 Line 046	ET2-VIA	2021-03-02
857	47	38.542	0.666667	2021	AM4	cpx20	0.4925	5.52	47.35	12.76	1.98	8.51	21.75	0.009	0.1162	0	98.4877	AM4_cpx20 ln1 Line 047	ET2-VIA	2021-03-02
858	48	39.3799	0.681159	2021	AM4	cpx20	0.5199	5.54	47.55	12.77	1.99	8.47	21.8	0.018	0.1101	0.0204	98.7884	AM4_cpx20 ln1 Line 048	ET2-VIA	2021-03-02
859	49	40.2177	0.695652	2021	AM4	cpx20	0.5229	5.7	47.27	12.69	2.09	8.57	21.67	0.0137	0.0997	0.0293	98.6556	AM4_cpx20 ln1 Line 049	ET2-VIA	2021-03-02
860	50	41.0556	0.710145	2021	AM4	cpx20	0.5241	5.71	47.38	12.76	2.04	8.51	21.78	0.0189	0.1275	0.0337	98.8842	AM4_cpx20 ln1 Line 050	ET2-VIA	2021-03-02
861	51	41.8935	0.724638	2021	AM4	cpx20	0.5183	5.66	47.35	12.76	2.05	8.55	21.77	0	0.118	0.0329	98.8092	AM4_cpx20 ln1 Line 051	ET2-VIA	2021-03-02
862	52	42.7313	0.73913	2021	AM4	cpx20	0.4652	5.6	47.56	12.82	1.95	8.45	21.78	0.0112	0.0825	0.0022	98.7211	AM4_cpx20 ln1 Line 052	ET2-VIA	2021-03-02
863	53	43.5692	0.753623	2021	AM4	cpx20	0.5268	5.5	47.61	12.83	1.98	8.48	21.79	0.0109	0.1294	0.0249	98.882	AM4_cpx20 ln1 Line 053	ET2-VIA	2021-03-02
864	54	44.4071	0.768116	2021	AM4	cpx20	0.5063	5.77	47.41	12.7	2.07	8.5	21.81	0.002	0.1051	0	98.8734	AM4_cpx20 ln1 Line 054	ET2-VIA	2021-03-02
865	55	45.2449	0.782609	2021	AM4	cpx20	0.4994	5.72	47.34	12.73	2.1	8.61	21.83	0.0124	0.1451	0.0044	98.9913	AM4_cpx20 ln1 Line 055	ET2-VIA	2021-03-02
866	56	46.0828	0.797101	2021	AM4	cpx20	0.4799	5.71	47.41	12.73	2.04	8.54	21.72	0	0.1173	0.0374	98.7846	AM4_cpx20 ln1 Line 056	ET2-VIA	2021-03-02
867	57	46.9207	0.811594	2021	AM4	cpx20	0.4829	5.66	47.41	12.77	2.08	8.62	21.77	0	0.0956	0.0286	98.9171	AM4_cpx20 ln1 Line 057	ET2-VIA	2021-03-02
868	58	47.7585	0.826087	2021	AM4	cpx20	0.4902	5.74	47.35	12.73	2.09	8.55	21.83	0.002	0.106	0.0198	98.908	AM4_cpx20 ln1 Line 058	ET2-VIA	2021-03-02
869	59	48.5964	0.84058	2021	AM4	cpx20	0.4697	5.79	47.4	12.72	2.06	8.44	21.79	0.0291	0.1148	0	98.8136	AM4_cpx20 ln1 Line 059	ET2-VIA	2021-03-02
870	60	49.4343	0.855072	2021	AM4	cpx20	0.4896	5.57	47.53	12.87	1.99	8.48	21.76	0.026	0.0938	0.0066	98.816	AM4_cpx20 ln1 Line 060	ET2-VIA	2021-03-02
871	61	50.2722	0.869565	2021	AM4	cpx20	0.4969	5.62	47.58	12.86	2.04	8.47	21.75	0.0124	0.1312	0	98.9605	AM4_cpx20 ln1 Line 061	ET2-VIA	2021-03-02
872	62	51.11	0.884058	2021	AM4	cpx20	0.5115	5.79	47.38	12.82	2.07	8.47	21.88	0.017	0.0991	0.0426	99.0802	AM4_cpx20 ln1 Line 062	ET2-VIA	2021-03-02
873	63	51.9479	0.898551	2021	AM4	cpx20	0.4607	5.73	47.44	12.84	2.05	8.4	21.8	0.0083	0.1078	0.0118	98.8486	AM4_cpx20 ln1 Line 063	ET2-VIA	2021-03-02
874	64	52.7858	0.913043	2021	AM4	cpx20	0.5046	5.8	47.37	12.76	2.07	8.44	21.85	0.0206	0.1042	0.0037	98.9231	AM4_cpx20 ln1 Line 064	ET2-VIA	2021-03-02
875	65	53.6236	0.927536	2021	AM4	cpx20	0.4636	5.74	47.54	12.94	1.81	8.22	21.99	0.0027	0.0938	0.0256	98.8257	AM4_cpx20 ln1 Line 065	ET2-VIA	2021-03-02
876	66	54.4615	0.942029	2021	AM4	cpx20	0.4432	5.71	47.67	12.96	1.81	8.15	22.06	0	0.1051	0	98.9083	AM4_cpx20 ln1 Line 066	ET2-VIA	2021-03-02
877	67	55.2994	0.956522	2021	AM4	cpx20	0.4198	5.6	47.79	13	1.5882	8.06	22.14	0.0054	0.1025	0.0125	98.7184	AM4_cpx20 ln1 Line 067	ET2-VIA	2021-03-02
878	68	56.1372	0.971014	2021	AM4	cpx20	0.3964	5.56	47.8	13.03	1.5655	7.99	22.28	0.0171	0.0939	0.0147	98.7476	AM4_cpx20 ln1 Line 068	ET2-VIA	2021-03-02
879	69	56.9751	0.985507	2021	AM4	cpx20	0.4007	5.73	47.89	13.06	1.5732	8.1	22.3	0.0049	0.0712	0.0139	99.1439	AM4_cpx20 ln1 Line 069	ET2-VIA	2021-03-02
880	70	57.813	1	2021	AM4	cpx20	0.3995	5.64	48.04	13.1	1.5906	8.03	22.28	0.0319	0.0591	0.0316	99.2027	AM4_cpx20 ln1 Line 070	ET2-VIA	2021-03-02
881	1	0	0	2021	AM5	cpx21	0.6374	7.34	46.48	11.91	1.99	9.23	20.74	0.0428	0.124	0	98.4942	AM5_cpx21 ln1 Line 001	ET10-RIPA	2021-03-10
884	4	3.65476	0.103448	2021	AM5	cpx21	0.4135	5.89	47.41	13.1	1.6279	7.75	21.89	0.0153	0.1043	0.0096	98.2106	AM5_cpx21 ln1 Line 004	ET10-RIPA	2021-03-10
889	9	9.74602	0.275862	2021	AM5	cpx21	0.293	5.45	47.36	13.53	1.76	9.11	20.89	0	0.1077	0.0403	98.541	AM5_cpx21 ln1 Line 009	ET10-RIPA	2021-03-10
890	10	10.9643	0.310345	2021	AM5	cpx21	0.2907	4.97	48.22	13.84	1.461	8.02	21.72	0.0208	0.0844	0	98.6269	AM5_cpx21 ln1 Line 010	ET10-RIPA	2021-03-10
891	11	12.1825	0.344828	2021	AM5	cpx21	0.3014	5.04	48.26	13.6	1.4181	7.79	21.91	0.0111	0.1044	0	98.435	AM5_cpx21 ln1 Line 011	ET10-RIPA	2021-03-10
892	12	13.4008	0.37931	2021	AM5	cpx21	0.3307	4.95	48.35	13.69	1.3809	7.71	22.03	0	0.1087	0	98.5503	AM5_cpx21 ln1 Line 012	ET10-RIPA	2021-03-10
893	13	14.619	0.413793	2021	AM5	cpx21	0.391	5.63	47.54	13.25	1.67	7.83	22.02	0.0392	0.0869	0	98.4571	AM5_cpx21 ln1 Line 013	ET10-RIPA	2021-03-10
894	14	15.8373	0.448276	2021	AM5	cpx21	0.4057	5.95	46.98	12.89	1.96	8.52	21.53	0.0024	0.0946	0.0176	98.3503	AM5_cpx21 ln1 Line 014	ET10-RIPA	2021-03-10
895	15	17.0555	0.482759	2021	AM5	cpx21	0.3881	5.72	47.33	12.92	1.85	8.36	21.62	0.015	0.1146	0	98.3177	AM5_cpx21 ln1 Line 015	ET10-RIPA	2021-03-10
896	16	18.2738	0.517241	2021	AM5	cpx21	0.4316	4.81	48.57	13.4	1.4806	8.22	21.64	0.0243	0.1068	0.0191	98.7024	AM5_cpx21 ln1 Line 016	ET10-RIPA	2021-03-10
897	17	19.492	0.551724	2021	AM5	cpx21	0.401	3.55	49.66	14.03	1.2181	7.87	21.58	0	0.1338	0.0315	98.4744	AM5_cpx21 ln1 Line 017	ET10-RIPA	2021-03-10
898	18	20.7103	0.586207	2021	AM5	cpx21	0.363	3.61	49.54	14.01	1.2858	8.08	21.49	0	0.1389	0.0088	98.5265	AM5_cpx21 ln1 Line 018	ET10-RIPA	2021-03-10
899	19	21.9285	0.62069	2021	AM5	cpx21	0.4084	4.63	48.22	13.35	1.73	8.48	21.42	0	0.1215	0.0066	98.3665	AM5_cpx21 ln1 Line 019	ET10-RIPA	2021-03-10
900	20	23.1468	0.655172	2021	AM5	cpx21	0.4335	4.74	48.42	13.27	1.6416	8.44	21.61	0.0083	0.0971	0	98.6605	AM5_cpx21 ln1 Line 020	ET10-RIPA	2021-03-10
901	21	24.365	0.689655	2021	AM5	cpx21	0.3784	4.56	48.94	13.52	1.5181	8.42	21.57	0.0124	0.1335	0	99.0524	AM5_cpx21 ln1 Line 021	ET10-RIPA	2021-03-10
902	22	25.5833	0.724138	2021	AM5	cpx21	0.3676	4.72	48.61	13.55	1.4778	8.24	21.59	0.0012	0.1413	0	98.6979	AM5_cpx21 ln1 Line 022	ET10-RIPA	2021-03-10
903	23	26.8015	0.758621	2021	AM5	cpx21	0.3379	5.49	47.78	13.11	1.6509	8.53	21.65	0.0136	0.1134	0	98.6758	AM5_cpx21 ln1 Line 023	ET10-RIPA	2021-03-10
904	24	28.0198	0.793103	2021	AM5	cpx21	0.3603	4.91	48.42	13.35	1.5665	8.75	21.46	0.0074	0.1084	0.0248	98.9574	AM5_cpx21 ln1 Line 024	ET10-RIPA	2021-03-10
905	25	29.238	0.827586	2021	AM5	cpx21	0.365	3.8	49.49	13.99	1.3546	8.42	21.45	0.0231	0.1214	0.0073	99.0214	AM5_cpx21 ln1 Line 025	ET10-RIPA	2021-03-10
906	26	30.4563	0.862069	2021	AM5	cpx21	0.3765	3.71	49.6	14.14	1.2943	8.16	21.48	0.0041	0.1465	0.0292	98.9406	AM5_cpx21 ln1 Line 026	ET10-RIPA	2021-03-10
907	27	31.6746	0.896552	2021	AM5	cpx21	0.3873	3.94	49.56	13.98	1.2544	7.91	21.71	0.0458	0.1319	0	98.9194	AM5_cpx21 ln1 Line 027	ET10-RIPA	2021-03-10
908	28	32.8928	0.931034	2021	AM5	cpx21	0.4088	3.46	49.99	14.19	1.1437	8	21.56	0.0109	0.1274	0	98.8908	AM5_cpx21 ln1 Line 028	ET10-RIPA	2021-03-10
909	29	34.1111	0.965517	2021	AM5	cpx21	0.3956	3.36	50.39	14.5	1.192	8.16	21.2	0.0316	0.0746	0	99.3038	AM5_cpx21 ln1 Line 029	ET10-RIPA	2021-03-10
912	2	2.66102	0.0244818	2021	AM5	cpx22	0.4527	7.39	45.98	12.34	2.14	9.44	21.12	0.0002	0.101	0	98.9639	AM5_cpx22 pt2	ET10-RIPA	2021-03-10
913	3	8.45859	0.0778205	2021	AM5	cpx22	0.368	7.34	46.33	12.61	1.93	8.87	21.68	0.025	0.0984	0.0292	99.2806	AM5_cpx22 pt3	ET10-RIPA	2021-03-10
914	4	12.1556	0.111834	2021	AM5	cpx22	0.3414	6.03	47.43	13.13	1.67	8.03	22.25	0.0171	0.115	0.0416	99.0551	AM5_cpx22 pt4	ET10-RIPA	2021-03-10
915	5	17.3747	0.15985	2021	AM5	cpx22	0.4633	6.27	46.95	12.55	1.85	8.81	21.84	0.023	0.0949	0.0131	98.8643	AM5_cpx22 pt5	ET10-RIPA	2021-03-10
916	6	18.5288	0.170468	2021	AM5	cpx22	1.49	12.85	47.78	8.92	1.68	7.47	18.44	0.0102	0.0916	0	98.7318	AM5_cpx22 pt6	ET10-RIPA	2021-03-10
917	7	19.4258	0.17872	2021	AM5	cpx22	0.4358	8.55	44.72	11.91	2.49	9.71	20.84	0.0259	0.0706	0	98.7523	AM5_cpx22 pt7	ET10-RIPA	2021-03-10
918	8	22.9073	0.210751	2021	AM5	cpx22	0.4221	5.97	47.52	13.14	1.6516	7.96	22.23	0.0161	0.1019	0	99.0117	AM5_cpx22 pt8	ET10-RIPA	2021-03-10
919	9	26.2933	0.241903	2021	AM5	cpx22	0.4154	5.69	47.74	13.1	1.69	8.32	22.02	0.0022	0.0828	0	99.0604	AM5_cpx22 pt9	ET10-RIPA	2021-03-10
920	10	28.8336	0.265274	2021	AM5	cpx22	0.4193	5.69	47.61	13.1	1.7	8.27	22.04	0	0.1165	0.0167	98.9625	AM5_cpx22 pt10	ET10-RIPA	2021-03-10
921	11	30.9735	0.284962	2021	AM5	cpx22	0.3992	6.09	47.15	12.97	1.85	8.7	21.4	0.0191	0.1242	0	98.7025	AM5_cpx22 pt11	ET10-RIPA	2021-03-10
922	12	35.1868	0.323724	2021	AM5	cpx22	0.4217	9.63	43.55	11.41	2.65	10	20.78	0.021	0.1083	0.0196	98.5906	AM5_cpx22 pt12	ET10-RIPA	2021-03-10
923	13	35.827	0.329614	2021	AM5	cpx22	0.4383	9.55	43.8	11.48	2.55	9.89	20.89	0.0234	0.0903	0.0349	98.7469	AM5_cpx22 pt13	ET10-RIPA	2021-03-10
924	14	38.6324	0.355425	2021	AM5	cpx22	0.3612	6.04	47.28	13.04	1.6581	7.97	22.24	0.0289	0.063	0.0088	98.69	AM5_cpx22 pt14	ET10-RIPA	2021-03-10
925	15	40.9578	0.376819	2021	AM5	cpx22	0.3917	5.48	47.81	13.2	1.6384	8.2	22.12	0.0035	0.1372	0.0138	98.9946	AM5_cpx22 pt15	ET10-RIPA	2021-03-10
926	16	45.4587	0.418228	2021	AM5	cpx22	0.4344	5.76	47.59	12.86	1.75	8.58	21.86	0.0167	0.0836	0.027	98.9617	AM5_cpx22 pt16	ET10-RIPA	2021-03-10
927	17	47.7535	0.439341	2021	AM5	cpx22	0.4792	5.63	47.2	12.85	1.77	8.44	21.94	0.0062	0.125	0.0393	98.4797	AM5_cpx22 pt17	ET10-RIPA	2021-03-10
930	20	53.33	0.490646	2021	AM5	cpx22	0.4398	5.7	47.05	12.6	1.94	8.86	21.82	0	0.0698	0.024	98.5036	AM5_cpx22 pt20	ET10-RIPA	2021-03-10
931	21	59.4106	0.546588	2021	AM5	cpx22	0.4193	5.76	46.93	12.71	1.84	8.7	21.87	0.0245	0.0828	0.0203	98.3569	AM5_cpx22 pt21	ET10-RIPA	2021-03-10
932	22	61.4713	0.565547	2021	AM5	cpx22	0.4312	5.98	46.72	12.38	1.92	9.03	21.7	0.0104	0.1103	0.0146	98.2965	AM5_cpx22 pt22	ET10-RIPA	2021-03-10
934	24	65.5027	0.602636	2021	AM5	cpx22	0.4095	5.78	46.9	12.64	2.03	8.8	21.89	0.0272	0.0879	0.0117	98.5763	AM5_cpx22 pt24	ET10-RIPA	2021-03-10
935	25	77.4857	0.712882	2021	AM5	cpx22	0.3579	3.39	49.63	14.01	1.2865	8.13	21.9	0	0.0795	0	98.7839	AM5_cpx22 pt25	ET10-RIPA	2021-03-10
936	26	80.752	0.742933	2021	AM5	cpx22	0.3579	3.16	49.87	14.14	1.2163	8.21	21.74	0.0079	0.1036	0.0132	98.8189	AM5_cpx22 pt26	ET10-RIPA	2021-03-10
937	27	81.3701	0.74862	2021	AM5	cpx22	0.3365	3.27	49.9	14.13	1.209	8.14	21.75	0.0184	0.1561	0.0321	98.9421	AM5_cpx22 pt27	ET10-RIPA	2021-03-10
938	28	86.2045	0.793096	2021	AM5	cpx22	0.4324	4.73	48.6	13.66	1.4604	8.08	22.07	0.0113	0.1086	0	99.1527	AM5_cpx22 pt28	ET10-RIPA	2021-03-10
939	29	89.2812	0.821403	2021	AM5	cpx22	0.3855	4.94	48.41	13.58	1.4829	8.19	21.96	0.0345	0.0957	0	99.0786	AM5_cpx22 pt29	ET10-RIPA	2021-03-10
940	30	91.5702	0.842462	2021	AM5	cpx22	0.4434	4.97	48.36	13.55	1.5124	8.23	21.83	0.0258	0.119	0	99.0406	AM5_cpx22 pt30	ET10-RIPA	2021-03-10
941	31	96.2112	0.88516	2021	AM5	cpx22	0.3848	4.12	49.28	13.96	1.3672	8.3	21.78	0	0.1174	0.0132	99.3226	AM5_cpx22 pt31	ET10-RIPA	2021-03-10
942	32	98.9791	0.910626	2021	AM5	cpx22	0.393	3.81	49.35	13.87	1.3675	8.66	21.53	0.0117	0.1156	0.0036	99.1114	AM5_cpx22 pt32	ET10-RIPA	2021-03-10
943	33	100.417	0.923855	2021	AM5	cpx22	0.4131	3.87	49.41	13.93	1.3581	8.76	21.41	0.016	0.1485	0.0088	99.3245	AM5_cpx22 pt33	ET10-RIPA	2021-03-10
944	34	102.334	0.941487	2021	AM5	cpx22	0.4132	5.27	47.78	13.19	1.68	8.51	21.93	0.0186	0.1166	0.0167	98.9251	AM5_cpx22 pt34	ET10-RIPA	2021-03-10
945	35	102.913	0.946822	2021	AM5	cpx22	0.4165	5.58	47.56	13.09	1.75	8.67	21.94	0	0.0837	0	99.0902	AM5_cpx22 pt35	ET10-RIPA	2021-03-10
946	36	103.256	0.949971	2021	AM5	cpx22	0.4285	5.58	47.62	13.1	1.75	8.65	22.05	0.0156	0.0847	0	99.2788	AM5_cpx22 pt36	ET10-RIPA	2021-03-10
947	37	108.694	1	2021	AM5	cpx22	0.4391	5.89	47.03	12.6	1.96	9.06	21.89	0	0.1131	0	98.9822	AM5_cpx22 pt37	ET10-RIPA	2021-03-10
977	30	29.9007	1	2021	AM5	cpx23	0.249	4.39	48.83	14.2	1.167	7.35	21.94	0.1023	0.0968	0	98.3251	AM5_cpx23 ln1 Line 030	ET10-RIPA	2021-03-10
978	1	0	0	2021	AM5	cpx24	0.4372	8.98	43.62	11.29	2.94	9.87	21.6	0.0233	0.0982	0.0123	98.871	AM5_cpx24 pt1	ET10-RIPA	2021-03-10
979	2	3.83565	0.0721854	2021	AM5	cpx24	0.4124	6.47	46.89	12.64	2.08	8.53	22.06	0.0081	0.095	0	99.1855	AM5_cpx24 pt2	ET10-RIPA	2021-03-10
980	3	4.69877	0.0884291	2021	AM5	cpx24	0.3952	6.21	47	12.65	2	8.63	22	0.0294	0.0966	0.0153	99.0265	AM5_cpx24 pt3	ET10-RIPA	2021-03-10
981	4	6.56396	0.123531	2021	AM5	cpx24	0.4388	5.95	47.53	12.81	2	8.76	22.12	0.0228	0.0682	0.0117	99.7115	AM5_cpx24 pt4	ET10-RIPA	2021-03-10
982	5	11.8677	0.223345	2021	AM5	cpx24	0.4138	5.9	47.51	12.84	1.95	8.72	22.15	0.0096	0.1104	0	99.6038	AM5_cpx24 pt5	ET10-RIPA	2021-03-10
983	6	12.0921	0.227568	2021	AM5	cpx24	0.4266	5.75	47.54	12.76	1.9	8.58	22.06	0	0.1045	0	99.1211	AM5_cpx24 pt6	ET10-RIPA	2021-03-10
984	7	15.1296	0.284733	2021	AM5	cpx24	0.4347	5.96	47.33	12.63	2.09	8.88	22.03	0.0378	0.1321	0	99.5246	AM5_cpx24 pt7	ET10-RIPA	2021-03-10
985	8	17.1048	0.321906	2021	AM5	cpx24	0.4757	6.4	46.96	12.52	2.24	9.09	22.01	0.0133	0.0931	0.0094	99.8115	AM5_cpx24 pt8	ET10-RIPA	2021-03-10
986	9	18.0714	0.340097	2021	AM5	cpx24	0.4757	7.77	45.27	11.81	2.8	9.65	21.61	0.0072	0.119	0.0342	99.5461	AM5_cpx24 pt9	ET10-RIPA	2021-03-10
987	10	21.4823	0.404289	2021	AM5	cpx24	0.4171	6.52	47.13	12.71	1.99	8.67	22.06	0	0.1141	0	99.6112	AM5_cpx24 pt10	ET10-RIPA	2021-03-10
988	11	25.6388	0.482512	2021	AM5	cpx24	0.3752	4.98	49.04	13.67	1.491	8.5	21.91	0.0088	0.1202	0	100.095	AM5_cpx24 pt11	ET10-RIPA	2021-03-10
989	12	25.5082	0.480054	2021	AM5	cpx24	0.3571	4.11	49.92	14.12	1.2759	8.11	21.97	0	0.1055	0	99.9685	AM5_cpx24 pt12	ET10-RIPA	2021-03-10
990	13	29.6665	0.558312	2021	AM5	cpx24	0.3721	4.61	49.3	13.88	1.4291	8.27	21.84	0.0061	0.1133	0	99.8206	AM5_cpx24 pt13	ET10-RIPA	2021-03-10
991	14	34.7586	0.654144	2021	AM5	cpx24	0.4073	4.83	49.18	13.75	1.43	8.37	22	0.0196	0.1244	0.0138	100.125	AM5_cpx24 pt14	ET10-RIPA	2021-03-10
992	15	39.2077	0.737873	2021	AM5	cpx24	0.413	5.16	48.64	13.47	1.6218	8.62	21.76	0.0054	0.133	0	99.8232	AM5_cpx24 pt15	ET10-RIPA	2021-03-10
993	16	40.3009	0.758448	2021	AM5	cpx24	0.3788	4.56	49.39	13.87	1.415	8.39	21.78	0	0.1183	0.0197	99.9218	AM5_cpx24 pt16	ET10-RIPA	2021-03-10
994	17	41.099	0.773468	2021	AM5	cpx24	0.3686	3.93	49.86	14.09	1.2294	7.9	21.83	0.0076	0.1166	0	99.3322	AM5_cpx24 pt17	ET10-RIPA	2021-03-10
995	18	43.8662	0.825545	2021	AM5	cpx24	0.3842	3.73	49.98	14.27	1.2208	7.79	21.87	0.0179	0.115	0	99.3779	AM5_cpx24 pt18	ET10-RIPA	2021-03-10
996	19	46.2738	0.870856	2021	AM5	cpx24	0.3685	3.93	49.8	14.13	1.2092	8.02	21.96	0.0148	0.1382	0	99.5707	AM5_cpx24 pt19	ET10-RIPA	2021-03-10
997	20	46.4652	0.874458	2021	AM5	cpx24	0.3241	3.89	49.73	14.13	1.2388	8.09	21.82	0.0386	0.1348	0	99.3963	AM5_cpx24 pt20	ET10-RIPA	2021-03-10
998	21	47.3654	0.891399	2021	AM5	cpx24	0.3389	4.65	48.7	13.64	1.3877	8.18	21.68	0.0064	0.107	0.0029	98.6929	AM5_cpx24 pt21	ET10-RIPA	2021-03-10
999	22	50.6122	0.952501	2021	AM5	cpx24	0.3795	4.26	49.35	13.94	1.3569	8.27	21.7	0.0183	0.1216	0.0065	99.4028	AM5_cpx24 pt22	ET10-RIPA	2021-03-10
1000	23	53.1361	1	2021	AM5	cpx24	0.3282	4.31	49.28	13.84	1.335	8.28	21.8	0.012	0.0974	0.0226	99.3052	AM5_cpx24 pt23	ET10-RIPA	2021-03-10
1001	1	0	0	2021	AM1	cpx25	0.4311	3.92	49.51	13.41	1.2646	7.98	22.06	0	0.1966	0.0187	98.7911	AM1_cpx25 - line-point 01	ETN21M	2021-02-16
1002	2	10.45	0.111111	2021	AM1	cpx25	0.3921	3.74	49.7	13.51	1.3107	7.82	22.06	0	0.2151	0	98.748	AM1_cpx25 - line-point 02	ETN21M	2021-02-16
1003	3	20.91	0.222222	2021	AM1	cpx25	0.5671	4.73	49.83	12.88	1.3759	7.97	21.84	0	0.2006	0.02	99.4137	AM1_cpx25 - line-point 03	ETN21M	2021-02-16
1004	4	31.36	0.333333	2021	AM1	cpx25	0.4031	3.65	49.48	13.58	1.3518	7.89	22.15	0.0375	0.1734	0.0393	98.7551	AM1_cpx25 - line-point 04	ETN21M	2021-02-16
1005	5	41.82	0.444444	2021	AM1	cpx25	0.3832	4.16	49.11	13.81	1.194	7.21	22.47	0.0163	0.179	0	98.5325	AM1_cpx25 - line-point 05	ETN21M	2021-02-16
1006	6	52.27	0.555556	2021	AM1	cpx25	0.3	3.98	49.65	14.18	1.0747	6.66	22.71	0	0.1437	0	98.6985	AM1_cpx25 - line-point 06	ETN21M	2021-02-16
1007	7	62.73	0.666667	2021	AM1	cpx25	0.3279	4.21	49.49	14.01	1.1462	6.87	22.7	0.0034	0.1468	0.0037	98.9081	AM1_cpx25 - line-point 07	ETN21M	2021-02-16
1008	8	73.18	0.777778	2021	AM1	cpx25	0.3481	5.03	48.72	13.56	1.2592	6.97	22.86	0.0385	0.1273	0.0063	98.9195	AM1_cpx25 - line-point 08	ETN21M	2021-02-16
1009	9	83.64	0.888889	2021	AM1	cpx25	0.2686	4.38	49.07	13.93	1.1072	6.76	22.88	0.0643	0.1236	0	98.5838	AM1_cpx25 - line-point 09	ETN21M	2021-02-16
1010	10	94.09	1	2021	AM1	cpx25	0.465	3.58	49.78	13.42	1.2636	7.94	22.02	0.0232	0.2278	0.016	98.7356	AM1_cpx25 - line-point 10	ETN21M	2021-02-16
1011	1	0	0	2021	AM1	cpx26	0.4541	6.04	47.47	12.49	1.86	8.34	22.11	0.0228	0.1564	0	98.9434	AM1_cpx26 - line-point 01	ETN21M	2021-02-16
1012	2	9.05	0.111111	2021	AM1	cpx26	0.4206	6.59	46.91	12.2	2.02	8.47	22.28	0.0165	0.1477	0	99.0549	AM1_cpx26 - line-point 02	ETN21M	2021-02-16
1014	4	27.16	0.333333	2021	AM1	cpx26	0.5317	6.26	47.17	12.26	1.96	8.52	21.87	0.0103	0.1887	0.001	98.7718	AM1_cpx26 - line-point 04	ETN21M	2021-02-16
1015	5	36.21	0.444444	2021	AM1	cpx26	0.3682	7.55	46	12	2.08	8.13	22.51	0.0033	0.1332	0.018	98.7928	AM1_cpx26 - line-point 05	ETN21M	2021-02-16
1016	6	45.26	0.555556	2021	AM1	cpx26	0.3713	6.94	46.59	12.57	1.86	7.8	22.7	0.0015	0.123	0.035	98.9909	AM1_cpx26 - line-point 06	ETN21M	2021-02-16
1017	7	54.31	0.666667	2021	AM1	cpx26	0.3383	7.09	46.27	12.24	1.97	7.8	22.74	0	0.1672	0.018	98.6336	AM1_cpx26 - line-point 07	ETN21M	2021-02-16
1018	8	63.36	0.777778	2021	AM1	cpx26	0.4156	6.92	46.59	12.31	1.87	7.79	22.8	0	0.1129	0	98.8085	AM1_cpx26 - line-point 08	ETN21M	2021-02-16
1019	9	72.42	0.888889	2021	AM1	cpx26	0.3591	5.59	48.06	13.15	1.4413	7.18	22.79	0.0128	0.1724	0.0183	98.774	AM1_cpx26 - line-point 09	ETN21M	2021-02-16
1020	10	81.47	1	2021	AM1	cpx26	0.2976	4.13	50.17	14.12	1.0638	6.99	22.66	0.0126	0.1346	0.0054	99.5841	AM1_cpx26 - line-point 10	ETN21M	2021-02-16
1021	1	0	0	2021	AM1	cpx27	0.4517	6.8	46.61	12.25	2.08	8.39	22.15	0.0401	0.1461	0	98.918	AM1_cpx27 - line-point 01	ETN21M	2021-02-16
1022	2	5.12	0.111111	2021	AM1	cpx27	0.4781	5.37	48.64	12.72	1.69	8.39	22.17	0	0.1723	0	99.6305	AM1_cpx27 - line-point 02	ETN21M	2021-02-16
1023	3	10.25	0.222222	2021	AM1	cpx27	0.4838	5.43	48.54	12.72	1.69	8.4	22.18	0	0.1622	0.0167	99.6228	AM1_cpx27 - line-point 03	ETN21M	2021-02-16
1024	4	15.37	0.333333	2021	AM1	cpx27	0.4851	5.42	48.67	12.67	1.68	8.31	22.28	0	0.156	0.0171	99.6882	AM1_cpx27 - line-point 04	ETN21M	2021-02-16
1025	5	20.5	0.444444	2021	AM1	cpx27	0.4922	5.77	48.29	12.42	1.82	8.52	22.11	0.0138	0.1715	0	99.6076	AM1_cpx27 - line-point 05	ETN21M	2021-02-16
1026	6	25.62	0.555556	2021	AM1	cpx27	0.369	3.4	51.34	14.54	0.9827	7.22	22.08	0	0.2141	0.0068	100.153	AM1_cpx27 - line-point 06	ETN21M	2021-02-16
1027	7	30.75	0.666667	2021	AM1	cpx27	0.2972	2.81	51.95	14.81	0.7926	7.23	21.99	0	0.2384	0.006	100.124	AM1_cpx27 - line-point 07	ETN21M	2021-02-16
1028	8	35.87	0.777778	2021	AM1	cpx27	0.3557	3.07	51.49	14.58	0.8786	7.13	22.09	0.0011	0.2359	0	99.8314	AM1_cpx27 - line-point 08	ETN21M	2021-02-16
1029	9	41	0.888889	2021	AM1	cpx27	0.3992	3.07	51.18	14.66	0.8646	7.15	22.12	0	0.2183	0	99.6622	AM1_cpx27 - line-point 09	ETN21M	2021-02-16
1030	10	46.12	1	2021	AM1	cpx27	0.3289	3.09	51.03	14.66	0.8917	7.03	22.15	0	0.1842	0	99.3648	AM1_cpx27 - line-point 10	ETN21M	2021-02-16
1031	1	0	0	2021	AM1	cpx28	0.3048	4.44	49.74	13.97	1.1949	7.29	22.54	0.0326	0.1621	0	99.6745	AM1_cpx28 - line-point 01	ETN21M	2021-02-16
1032	2	1.84	0.25	2021	AM1	cpx28	0.2613	3.87	50.63	14.39	1.0186	7.06	22.39	0.0709	0.1491	0	99.84	AM1_cpx28 - line-point 02	ETN21M	2021-02-16
1033	3	3.69	0.5	2021	AM1	cpx28	0.2778	3.9	50.69	14.34	1.0217	7.04	22.54	0.0535	0.1259	0	99.989	AM1_cpx28 - line-point 03	ETN21M	2021-02-16
1034	4	5.53	0.75	2021	AM1	cpx28	0.2633	3.85	50.61	14.46	1.0228	7.01	22.58	0.0603	0.1796	0.0338	100.07	AM1_cpx28 - line-point 04	ETN21M	2021-02-16
1035	5	7.38	1	2021	AM1	cpx28	0.2864	3.85	50.57	14.44	0.9951	6.97	22.54	0.051	0.1343	0.0168	99.8537	AM1_cpx28 - line-point 05	ETN21M	2021-02-16
1036	1	0	0	2021	AM1	cpx29	0.4342	5.65	48.15	12.52	1.8	8.6	22.35	0	0.1833	0	99.6899	AM1_cpx29 Line 001	ETN21M	2021-02-16
1037	2	5	0.0666667	2021	AM1	cpx29	0.4473	5.42	48.14	12.45	1.87	8.48	22.34	0	0.1934	0	99.3514	AM1_cpx29 Line 002	ETN21M	2021-02-16
1038	3	10	0.133333	2021	AM1	cpx29	0.4978	5.58	48.01	12.25	2.09	8.9	22.18	0.0148	0.1998	0	99.7225	AM1_cpx29 Line 003	ETN21M	2021-02-16
1039	4	15	0.2	2021	AM1	cpx29	0.4709	6.25	47.23	11.77	2.09	9.07	22.13	0.0091	0.1653	0	99.1936	AM1_cpx29 Line 004	ETN21M	2021-02-16
1040	5	20	0.266667	2021	AM1	cpx29	0.4274	5.38	48.01	12.31	2	8.79	22.05	0.0387	0.2086	0	99.2175	AM1_cpx29 Line 005	ETN21M	2021-02-16
1041	6	25	0.333333	2021	AM1	cpx29	0.5094	6.05	47.71	12.13	2.01	8.87	22.1	0.0223	0.1991	0	99.6009	AM1_cpx29 Line 006	ETN21M	2021-02-16
1042	7	30	0.4	2021	AM1	cpx29	0.5142	5.4	48.3	12.5	1.85	8.49	22.23	0.0156	0.2031	0	99.5201	AM1_cpx29 Line 007	ETN21M	2021-02-16
1043	8	35	0.466667	2021	AM1	cpx29	0.4882	5.2	48.48	12.63	1.96	8.54	22.33	0.0116	0.1841	0	99.8301	AM1_cpx29 Line 008	ETN21M	2021-02-16
1044	9	40	0.533333	2021	AM1	cpx29	0.5629	5.42	48.3	12.29	1.88	8.86	22.27	0.0111	0.2013	0	99.8036	AM1_cpx29 Line 009	ETN21M	2021-02-16
1045	10	45	0.6	2021	AM1	cpx29	0.5362	5.6	47.89	12.09	2	8.87	22.23	0	0.1789	0	99.415	AM1_cpx29 Line 010	ETN21M	2021-02-16
1046	11	50	0.666667	2021	AM1	cpx29	0.545	5.51	47.99	11.88	1.97	8.85	22.07	0.0079	0.2034	0	99.0263	AM1_cpx29 Line 011	ETN21M	2021-02-16
1047	12	55	0.733333	2021	AM1	cpx29	0.512	4.81	48.99	12.32	1.68	8.44	22.32	0	0.2045	0	99.2766	AM1_cpx29 Line 012	ETN21M	2021-02-16
1048	13	60	0.8	2021	AM1	cpx29	0.4629	5.44	48.29	11.82	2.06	8.81	22.24	0.0123	0.2141	0	99.3549	AM1_cpx29 Line 013	ETN21M	2021-02-16
1049	14	65	0.866667	2021	AM1	cpx29	0.4892	5.27	48.26	11.86	1.9	8.78	22.18	0.0144	0.1873	0	98.9409	AM1_cpx29 Line 014	ETN21M	2021-02-16
1050	15	70	0.933333	2021	AM1	cpx29	0.5148	4.87	48.71	12.1	1.82	8.74	22.11	0.0041	0.2073	0	99.077	AM1_cpx29 Line 015	ETN21M	2021-02-16
1051	16	75	1	2021	AM1	cpx29	0.3903	3.19	50.85	13.27	1.3442	8.51	21.73	0	0.2369	0	99.5223	AM1_cpx29 Line 016	ETN21M	2021-02-16
1052	1	0	0	2021	AM1	cpx29.ln2	4.24	22.88	51.46	1.1697	1.0602	4.86	11.79	0.0042	0.0818	0	98.1586	AM1_cpx29_line2	ETN21M	2021-02-16
1054	3	10	0.153846	2021	AM1	cpx29.ln2	0.3989	3.59	50.5	13.13	1.2689	8.21	21.97	0	0.2013	0	99.2835	AM1_cpx29_line2	ETN21M	2021-02-16
1055	4	15	0.230769	2021	AM1	cpx29.ln2	0.4361	3.28	51.02	13.6	1.2487	8.36	21.87	0	0.2346	0	100.049	AM1_cpx29_line2	ETN21M	2021-02-16
1056	5	20	0.307692	2021	AM1	cpx29.ln2	0.3937	3.62	50.27	13.15	1.3464	8.53	21.85	0.0231	0.2187	0	99.4208	AM1_cpx29_line2	ETN21M	2021-02-16
1057	6	25	0.384615	2021	AM1	cpx29.ln2	0.3822	3.1	50.89	13.37	1.2235	8.27	21.93	0	0.2189	0	99.3915	AM1_cpx29_line2	ETN21M	2021-02-16
1058	7	30	0.461538	2021	AM1	cpx29.ln2	0.3986	3.16	51.12	13.51	1.2149	8.22	22.02	0	0.2158	0	99.8594	AM1_cpx29_line2	ETN21M	2021-02-16
1059	8	35	0.538462	2021	AM1	cpx29.ln2	0.4222	3.32	50.93	13.28	1.2764	8.21	22.02	0.0021	0.2115	0	99.6722	AM1_cpx29_line2	ETN21M	2021-02-16
1060	9	40	0.615385	2021	AM1	cpx29.ln2	0.3809	3.12	50.97	13.53	1.2447	8.4	21.91	0	0.2209	0	99.7775	AM1_cpx29_line2	ETN21M	2021-02-16
1061	10	45	0.692308	2021	AM1	cpx29.ln2	0.427	4.01	49.85	13.18	1.4065	8.18	22.24	0	0.1915	0	99.4851	AM1_cpx29_line2	ETN21M	2021-02-16
1062	11	50	0.769231	2021	AM1	cpx29.ln2	0.4024	3.22	50.66	13.66	1.2705	8.4	21.74	0.0016	0.223	0	99.58	AM1_cpx29_line2	ETN21M	2021-02-16
1063	12	55	0.846154	2021	AM1	cpx29.ln2	0.4127	3.41	50.48	13.25	1.4082	8.45	21.93	0	0.2009	0	99.5551	AM1_cpx29_line2	ETN21M	2021-02-16
1064	13	60	0.923077	2021	AM1	cpx29.ln2	0.3997	3.44	50.58	13.24	1.3046	8.37	22.16	0	0.2195	0	99.7175	AM1_cpx29_line2	ETN21M	2021-02-16
1065	14	65	1	2021	AM1	cpx29.ln2	0.4617	3.82	50.32	13.32	1.2567	8.22	22.01	0	0.2255	0	99.637	AM1_cpx29_line2	ETN21M	2021-02-16
1066	1	5	0.1	2021	AM1	cpx30	0.421	4.22	49.54	12.63	1.4595	8.65	22.05	0.0016	0.2089	0	99.1938	AM1_cpx30 Line 002	ETN21M	2021-02-16
1067	2	10	0.2	2021	AM1	cpx30	0.3661	3.44	50.53	13.19	1.2499	8	22.18	0.0037	0.1979	0	99.1647	AM1_cpx30 Line 003	ETN21M	2021-02-16
1068	3	15	0.3	2021	AM1	cpx30	0.4241	3.95	49.72	12.83	1.5243	8.84	21.98	0.0016	0.2194	0	99.5093	AM1_cpx30 Line 004	ETN21M	2021-02-16
1069	4	20	0.4	2021	AM1	cpx30	0.3769	3.42	50.58	13.4	1.3279	8.05	22.27	0	0.2122	0	99.6607	AM1_cpx30 Line 005	ETN21M	2021-02-16
1070	5	25	0.5	2021	AM1	cpx30	0.4375	3.86	49.73	12.74	1.5223	8.86	21.95	0.0041	0.2379	0	99.3419	AM1_cpx30 Line 006	ETN21M	2021-02-16
1071	6	30	0.6	2021	AM1	cpx30	0.3976	3.52	49.94	13.33	1.3708	8.23	22.21	0.0256	0.2017	0	99.2257	AM1_cpx30 Line 007	ETN21M	2021-02-16
1072	7	35	0.7	2021	AM1	cpx30	0.3897	3.59	50.14	13.18	1.3619	8.51	21.99	0	0.2282	0	99.3899	AM1_cpx30 Line 008	ETN21M	2021-02-16
1073	8	40	0.8	2021	AM1	cpx30	0.4272	3.34	50.2	12.96	1.4574	9.2	21.78	0.0136	0.2441	0	99.63	AM1_cpx30 Line 009	ETN21M	2021-02-16
1074	9	45	0.9	2021	AM1	cpx30	0.3728	3.49	50.28	13.1	1.3828	8.44	21.95	0.0083	0.2175	0	99.2458	AM1_cpx30 Line 010	ETN21M	2021-02-16
1075	10	50	1	2021	AM1	cpx30	0.3899	4.4	49.05	12.59	1.648	8.59	22.1	0	0.204	0	98.9741	AM1_cpx30 Line 011	ETN21M	2021-02-16
1076	1	0	0	2021	AM1	cpx31	0.5102	5.68	47.59	11.73	1.84	8.67	22.3	0	0.1777	0	98.5129	AM1_cpx31 Line 001	ETN21M	2021-02-16
1077	2	5	0.0238095	2021	AM1	cpx31	0.5407	5.69	46.99	11.51	2.03	9.36	21.92	0	0.2009	0	98.2513	AM1_cpx31 Line 002	ETN21M	2021-02-16
1078	3	10	0.047619	2021	AM1	cpx31	0.4253	5.46	48.17	11.85	1.77	8.59	22.48	0.0116	0.1844	0	98.9413	AM1_cpx31 Line 003	ETN21M	2021-02-16
1079	4	15	0.0714286	2021	AM1	cpx31	0.4546	5.18	48.43	11.86	1.78	8.78	22.4	0.0111	0.2068	0	99.1094	AM1_cpx31 Line 004	ETN21M	2021-02-16
1080	5	20	0.0952381	2021	AM1	cpx31	0.4798	5.58	47.54	11.74	1.87	9.08	22.28	0.0128	0.1738	0	98.757	AM1_cpx31 Line 005	ETN21M	2021-02-16
1081	6	25	0.119048	2021	AM1	cpx31	0.5071	5.47	47.94	11.59	1.9	8.93	22.39	0.0012	0.1714	0	98.9008	AM1_cpx31 Line 006	ETN21M	2021-02-16
1082	7	30	0.142857	2021	AM1	cpx31	0.4576	5.5	47.99	11.57	1.8	8.81	22.34	0	0.1993	0	98.6786	AM1_cpx31 Line 007	ETN21M	2021-02-16
1083	8	35	0.166667	2021	AM1	cpx31	0.3532	6.2	47.74	11.95	1.69	7.99	22.99	0	0.1186	0	99.0319	AM1_cpx31 Line 008	ETN21M	2021-02-16
1084	9	40	0.190476	2021	AM1	cpx31	0.3312	6.08	47.6	12.07	1.7	7.87	23.04	0.0249	0.1459	0	98.8621	AM1_cpx31 Line 009	ETN21M	2021-02-16
1085	10	45	0.214286	2021	AM1	cpx31	0.3332	6.14	47.37	12.01	1.7	7.81	23	0	0.161	0	98.5423	AM1_cpx31 Line 010	ETN21M	2021-02-16
1086	11	50	0.238095	2021	AM1	cpx31	0.342	6.19	47.59	11.86	1.6548	7.87	23.02	0	0.1361	0	98.663	AM1_cpx31 Line 011	ETN21M	2021-02-16
1087	12	55	0.261905	2021	AM1	cpx31	0.3371	6.03	47.78	12.01	1.6472	7.66	23.15	0.0128	0.1288	0	98.7642	AM1_cpx31 Line 012	ETN21M	2021-02-16
1088	13	60	0.285714	2021	AM1	cpx31	0.323	6.35	47.5	12.01	1.6421	7.81	23.1	0.0045	0.14	0	98.8796	AM1_cpx31 Line 013	ETN21M	2021-02-16
1089	14	65	0.309524	2021	AM1	cpx31	0.3427	6.59	46.83	11.81	1.67	8.14	23.03	0	0.1091	0	98.5218	AM1_cpx31 Line 014	ETN21M	2021-02-16
1090	15	70	0.333333	2021	AM1	cpx31	0.3494	6.46	47.5	11.81	1.6226	8.04	22.97	0.0228	0.1091	0	98.8839	AM1_cpx31 Line 015	ETN21M	2021-02-16
1091	16	75	0.357143	2021	AM1	cpx31	0.3184	6.71	47.12	11.77	1.612	8.08	22.85	0.01	0.1315	0	98.602	AM1_cpx31 Line 016	ETN21M	2021-02-16
1092	17	80	0.380952	2021	AM1	cpx31	0.5292	4.46	49.22	12.12	1.6679	8.45	22.44	0.0272	0.174	0	99.0917	AM1_cpx31 Line 017	ETN21M	2021-02-16
1093	18	85	0.404762	2021	AM1	cpx31	0.5755	4.67	48.85	12	1.74	8.64	22.29	0	0.2275	0	98.9955	AM1_cpx31 Line 018	ETN21M	2021-02-16
1094	19	90	0.428571	2021	AM1	cpx31	0.5354	5.18	48.35	11.84	1.91	8.76	22.36	0.0086	0.1893	0	99.1334	AM1_cpx31 Line 019	ETN21M	2021-02-16
1095	20	95	0.452381	2021	AM1	cpx31	0.4535	4.99	48.83	12.11	1.69	8.43	22.45	0	0.1975	0	99.1511	AM1_cpx31 Line 020	ETN21M	2021-02-16
1096	21	100	0.47619	2021	AM1	cpx31	0.4943	5.76	47.86	11.68	1.97	8.87	22.28	0.0004	0.2299	0	99.1447	AM1_cpx31 Line 021	ETN21M	2021-02-16
1097	22	105	0.5	2021	AM1	cpx31	0.3867	5.75	47.85	12.25	1.578	8	22.78	0.0579	0.1501	0	98.8028	AM1_cpx31 Line 022	ETN21M	2021-02-16
1098	23	110	0.52381	2021	AM1	cpx31	0.3933	5.04	48.7	12.39	1.5329	8.01	22.71	0.1298	0.1624	0	99.0685	AM1_cpx31 Line 023	ETN21M	2021-02-16
1099	24	115	0.547619	2021	AM1	cpx31	0.5344	4.48	49.21	12.18	1.6104	8.42	22.4	0.0128	0.1964	0	99.0522	AM1_cpx31 Line 024	ETN21M	2021-02-16
1100	25	120	0.571429	2021	AM1	cpx31	0.549	5.11	48.47	11.68	1.81	8.82	22.39	0.0132	0.1641	0	99.0123	AM1_cpx31 Line 025	ETN21M	2021-02-16
1101	26	125	0.595238	2021	AM1	cpx31	0.4946	4.89	48.71	12.04	1.76	8.64	22.47	0.0079	0.1982	0	99.2132	AM1_cpx31 Line 026	ETN21M	2021-02-16
1102	27	130	0.619048	2021	AM1	cpx31	0.4828	4.27	49.26	12.19	1.5668	8.36	22.42	0	0.2007	0	98.7504	AM1_cpx31 Line 027	ETN21M	2021-02-16
1103	28	135	0.642857	2021	AM1	cpx31	0.5492	4.05	49.75	12.34	1.6052	8.59	22.26	0.0025	0.2074	0	99.3544	AM1_cpx31 Line 028	ETN21M	2021-02-16
1104	29	140	0.666667	2021	AM1	cpx31	0.5479	4.08	49.81	11.82	1.5717	8.66	22.31	0	0.2147	0	99.0144	AM1_cpx31 Line 029	ETN21M	2021-02-16
1115	40	195	0.928571	2021	AM1	cpx31	0.3351	3.56	49.87	12.85	1.0867	7.42	22.88	0.0116	0.1708	0	98.1854	AM1_cpx31 Line 040	ETN21M	2021-02-16
1116	41	200	0.952381	2021	AM1	cpx31	0.3349	3.57	50.23	12.9	1.0306	7.22	22.81	0	0.1663	0	98.2619	AM1_cpx31 Line 041	ETN21M	2021-02-16
1117	42	205	0.97619	2021	AM1	cpx31	0.4353	2.52	51.41	13.51	0.8285	7.35	22.11	0.0128	0.1877	0	98.3644	AM1_cpx31 Line 042	ETN21M	2021-02-16
1118	43	210	1	2021	AM1	cpx31	0.428	1.91	52.12	14.09	0.6665	7.43	21.63	0.0103	0.2239	0	98.5088	AM1_cpx31 Line 043	ETN21M	2021-02-16
1119	1	0	0	2021	AM1	cpx32	1.47	14.8	48.39	7.6	2.1	7.05	17.67	0.01	0.1622	0	99.6434	AM1_cpx32 line1	ETN21M	2021-02-16
1120	2	5	0.00884956	2021	AM1	cpx32	0.4215	6.89	47.45	12.43	2.08	8.35	22.4	0.0021	0.1518	0	100.204	AM1_cpx32 line2	ETN21M	2021-02-16
1121	3	10	0.0176991	2021	AM1	cpx32	0.4685	5.69	48.87	12.72	1.71	8.45	22.35	0.0129	0.1687	0	100.453	AM1_cpx32 line3	ETN21M	2021-02-16
1122	4	15	0.0265487	2021	AM1	cpx32	0.4722	6	47.95	12.59	1.92	8.65	22.18	0.0016	0.2136	0	99.9837	AM1_cpx32 line4	ETN21M	2021-02-16
1123	5	20	0.0353982	2021	AM1	cpx32	0.4661	5.58	49.11	12.82	1.68	8.37	22.5	0.0016	0.1766	0	100.714	AM1_cpx32 line5	ETN21M	2021-02-16
1124	6	25	0.0442478	2021	AM1	cpx32	0.4422	5.59	49.1	12.76	1.6515	8.41	22.53	0	0.1881	0	100.672	AM1_cpx32 line6	ETN21M	2021-02-16
1125	7	30	0.0530973	2021	AM1	cpx32	0.4872	5.5	48.51	12.78	1.71	8.45	22.35	0.0324	0.1549	0	99.9832	AM1_cpx32 line7	ETN21M	2021-02-16
1126	8	35	0.0619469	2021	AM1	cpx32	0.4843	5.94	48.8	12.59	1.81	8.62	22.36	0.0025	0.1916	0	100.804	AM1_cpx32 line8	ETN21M	2021-02-16
1127	9	40	0.0707965	2021	AM1	cpx32	0.5105	6.02	48.47	12.55	1.87	8.69	22.27	0	0.1852	0	100.571	AM1_cpx32 line9	ETN21M	2021-02-16
1129	11	50	0.0884956	2021	AM1	cpx32	0.5018	6.06	48.14	12.1	2.12	9.04	22.2	0	0.184	0	100.352	AM1_cpx32 line11	ETN21M	2021-02-16
1130	12	55	0.0973451	2021	AM1	cpx32	0.5028	6.11	48.3	12.22	2.06	8.93	22.29	0	0.2062	0	100.629	AM1_cpx32 line12	ETN21M	2021-02-16
1131	13	60	0.106195	2021	AM1	cpx32	0.4818	5.92	47.87	12.52	1.95	8.66	22.39	0	0.1929	0	99.9865	AM1_cpx32 line13	ETN21M	2021-02-16
1132	14	65	0.115044	2021	AM1	cpx32	0.5055	6.03	48.19	12.24	2.03	8.91	22.31	0	0.2161	0	100.431	AM1_cpx32 line14	ETN21M	2021-02-16
1133	15	70	0.123894	2021	AM1	cpx32	0.489	5.44	49.11	12.6	1.89	8.69	22.36	0	0.2035	0	100.795	AM1_cpx32 line15	ETN21M	2021-02-16
1134	16	75	0.132743	2021	AM1	cpx32	0.5078	5.44	49.07	12.56	1.82	8.65	22.51	0	0.2258	0	100.784	AM1_cpx32 line16	ETN21M	2021-02-16
1135	17	80	0.141593	2021	AM1	cpx32	0.5352	5.7	48.7	12.48	1.93	8.71	22.38	0	0.2107	0	100.652	AM1_cpx32 line17	ETN21M	2021-02-16
1136	18	85	0.150442	2021	AM1	cpx32	0.4875	5.43	49.11	12.59	1.83	8.59	22.41	0.005	0.2051	0	100.657	AM1_cpx32 line18	ETN21M	2021-02-16
1137	19	90	0.159292	2021	AM1	cpx32	0.4527	5.68	48.89	12.6	1.92	8.65	22.41	0.0033	0.1613	0	100.767	AM1_cpx32 line19	ETN21M	2021-02-16
1138	20	95	0.168142	2021	AM1	cpx32	0.4806	6.6	47.58	12.2	2.1	8.89	22.45	0	0.1785	0	100.483	AM1_cpx32 line20	ETN21M	2021-02-16
1139	21	100	0.176991	2021	AM1	cpx32	0.5093	6.19	47.87	12.21	2.13	8.97	22.27	0	0.181	0	100.33	AM1_cpx32 line21	ETN21M	2021-02-16
1140	22	105	0.185841	2021	AM1	cpx32	0.5245	5.95	48.37	12.34	2.12	8.86	22.34	0	0.1779	0	100.689	AM1_cpx32 line22	ETN21M	2021-02-16
1141	23	110	0.19469	2021	AM1	cpx32	0.4986	6.17	48.08	12.16	2.21	9.07	22.27	0.0074	0.19	0	100.67	AM1_cpx32 line23	ETN21M	2021-02-16
1142	24	115	0.20354	2021	AM1	cpx32	0.5152	6.41	47.77	12.18	2.32	8.89	22.29	0.0256	0.1806	0	100.581	AM1_cpx32 line24	ETN21M	2021-02-16
1143	25	120	0.212389	2021	AM1	cpx32	0.5318	5.74	48.84	12.53	1.93	8.69	22.35	0.0116	0.2096	0	100.833	AM1_cpx32 line25	ETN21M	2021-02-16
1144	26	125	0.221239	2021	AM1	cpx32	0.4602	5.98	48.25	12.26	2.08	8.94	22.19	0.0298	0.174	0	100.364	AM1_cpx32 line26	ETN21M	2021-02-16
1145	27	130	0.230088	2021	AM1	cpx32	0.5239	6.08	48.2	12.38	2.15	8.85	22.21	0.0087	0.1992	0	100.602	AM1_cpx32 line27	ETN21M	2021-02-16
1146	28	135	0.238938	2021	AM1	cpx32	0.5718	6.33	47.96	12.21	2.26	8.86	22.11	0	0.1992	0	100.501	AM1_cpx32 line28	ETN21M	2021-02-16
1147	29	140	0.247788	2021	AM1	cpx32	0.4506	5.89	48.55	12.57	1.87	8.61	22.41	0.0058	0.2037	0	100.567	AM1_cpx32 line29	ETN21M	2021-02-16
1148	30	145	0.256637	2021	AM1	cpx32	0.5138	5.87	48.42	12.23	2.04	8.88	22.25	0.0327	0.1884	0	100.425	AM1_cpx32 line30	ETN21M	2021-02-16
1149	31	150	0.265487	2021	AM1	cpx32	0.5425	6.04	48.1	12.26	2.16	8.9	22.27	0.0087	0.2091	0	100.498	AM1_cpx32 line31	ETN21M	2021-02-16
1150	32	155	0.274336	2021	AM1	cpx32	0.3974	5.5	48.97	12.86	1.6476	8.21	22.55	0.0141	0.1527	0	100.303	AM1_cpx32 line32	ETN21M	2021-02-16
1151	33	160	0.283186	2021	AM1	cpx32	0.4048	6.14	48.54	12.68	1.79	8.41	22.47	0.0025	0.1737	0	100.622	AM1_cpx32 line33	ETN21M	2021-02-16
1152	34	165	0.292035	2021	AM1	cpx32	0.397	6.67	47.84	12.5	1.79	8.3	22.84	0	0.1445	0	100.485	AM1_cpx32 line34	ETN21M	2021-02-16
1153	35	170	0.300885	2021	AM1	cpx32	0.3637	6.71	47.89	12.62	1.67	8.11	22.83	0	0.1515	0	100.35	AM1_cpx32 line35	ETN21M	2021-02-16
1154	36	175	0.309735	2021	AM1	cpx32	0.3809	6.64	48.03	12.67	1.6585	8.03	22.83	0.0233	0.1216	0	100.385	AM1_cpx32 line36	ETN21M	2021-02-16
1155	37	180	0.318584	2021	AM1	cpx32	0.3517	6.57	48.24	12.76	1.71	8.02	22.92	0	0.1407	0	100.712	AM1_cpx32 line37	ETN21M	2021-02-16
1156	38	185	0.327434	2021	AM1	cpx32	0.3427	6.58	48.08	12.66	1.6346	7.94	22.91	0.0012	0.1467	0	100.295	AM1_cpx32 line38	ETN21M	2021-02-16
1157	39	190	0.336283	2021	AM1	cpx32	0.4146	6.6	48.18	12.72	1.69	8.12	22.92	0	0.1322	0	100.777	AM1_cpx32 line39	ETN21M	2021-02-16
1158	40	195	0.345133	2021	AM1	cpx32	0.3527	6.53	48.13	12.77	1.6481	8.07	22.93	0.022	0.1604	0	100.613	AM1_cpx32 line40	ETN21M	2021-02-16
1159	41	200	0.353982	2021	AM1	cpx32	0.3697	6.77	47.68	12.55	1.71	8.06	22.88	0.0067	0.1544	0	100.181	AM1_cpx32 line41	ETN21M	2021-02-16
1160	42	205	0.362832	2021	AM1	cpx32	0.3637	6.64	48.16	12.6	1.71	8.05	22.88	0	0.1576	0	100.574	AM1_cpx32 line42	ETN21M	2021-02-16
1161	43	210	0.371681	2021	AM1	cpx32	0.316	6.6	48.09	12.7	1.69	8.07	22.89	0.0129	0.1502	0	100.527	AM1_cpx32 line43	ETN21M	2021-02-16
1162	44	215	0.380531	2021	AM1	cpx32	0.3867	6.68	47.9	12.48	1.6499	7.97	22.91	0	0.1591	0	100.139	AM1_cpx32 line44	ETN21M	2021-02-16
1163	45	220	0.389381	2021	AM1	cpx32	0.4349	6.72	47.99	12.6	1.68	8.14	22.91	0.0129	0.153	0	100.641	AM1_cpx32 line45	ETN21M	2021-02-16
1164	46	225	0.39823	2021	AM1	cpx32	0.3699	6.92	47.63	12.38	1.7	8.18	22.63	0	0.1548	0	99.9893	AM1_cpx32 line46	ETN21M	2021-02-16
1165	47	230	0.40708	2021	AM1	cpx32	0.348	6.89	47.7	12.4	1.7	8.34	22.76	0	0.1128	0	100.26	AM1_cpx32 line47	ETN21M	2021-02-16
1166	48	235	0.415929	2021	AM1	cpx32	0.3768	6.72	48.01	12.49	1.6304	8.18	22.75	0.0199	0.1329	0	100.31	AM1_cpx32 line48	ETN21M	2021-02-16
1167	49	240	0.424779	2021	AM1	cpx32	0.4267	7.05	47.53	12.32	1.76	8.47	22.51	0	0.1452	0	100.212	AM1_cpx32 line49	ETN21M	2021-02-16
1168	50	245	0.433628	2021	AM1	cpx32	0.4219	7.05	47.53	12.34	1.76	8.64	22.54	0	0.1459	0	100.428	AM1_cpx32 line50	ETN21M	2021-02-16
1169	51	250	0.442478	2021	AM1	cpx32	0.4046	6.88	47.73	12.47	1.6231	8.32	22.7	0.0099	0.1622	0	100.302	AM1_cpx32 line51	ETN21M	2021-02-16
1170	52	255	0.451327	2021	AM1	cpx32	0.4387	6.64	48.17	12.43	1.67	8.19	22.85	0.0196	0.1664	0	100.575	AM1_cpx32 line52	ETN21M	2021-02-16
1171	53	260	0.460177	2021	AM1	cpx32	0.3488	6.54	48.29	12.74	1.6182	7.97	22.99	0	0.194	0	100.691	AM1_cpx32 line53	ETN21M	2021-02-16
1172	54	265	0.469027	2021	AM1	cpx32	0.3952	6.49	48.11	12.73	1.6403	7.99	22.92	0	0.1513	0	100.437	AM1_cpx32 line54	ETN21M	2021-02-16
1173	55	270	0.477876	2021	AM1	cpx32	0.3908	6.69	48.15	12.43	1.69	8.19	22.81	0.0046	0.1513	0	100.52	AM1_cpx32 line55	ETN21M	2021-02-16
1174	56	275	0.486726	2021	AM1	cpx32	0.3729	6.57	47.86	12.64	1.67	8.14	22.96	0	0.1302	0	100.343	AM1_cpx32 line56	ETN21M	2021-02-16
1175	57	280	0.495575	2021	AM1	cpx32	0.3462	6.41	48.01	12.5	1.7	8.32	22.89	0.0358	0.1487	0	100.361	AM1_cpx32 line57	ETN21M	2021-02-16
1176	58	285	0.504425	2021	AM1	cpx32	0.3354	6.45	48	12.5	1.71	8.15	23.11	0.0187	0.1644	0	100.441	AM1_cpx32 line58	ETN21M	2021-02-16
1177	59	290	0.513274	2021	AM1	cpx32	0.3923	6.69	47.79	12.47	1.71	8.02	23.04	0.015	0.146	0	100.274	AM1_cpx32 line59	ETN21M	2021-02-16
1178	60	295	0.522124	2021	AM1	cpx32	0.3425	6.72	48.04	12.58	1.621	8.08	22.96	0.0162	0.1376	0	100.497	AM1_cpx32 line60	ETN21M	2021-02-16
1179	61	300	0.530973	2021	AM1	cpx32	0.3621	6.5	48.16	12.57	1.5941	7.85	22.96	0.0229	0.1344	0	100.158	AM1_cpx32 line61	ETN21M	2021-02-16
1180	62	305	0.539823	2021	AM1	cpx32	0.3631	6.49	48.22	12.56	1.6337	7.83	22.98	0.0199	0.1331	0	100.233	AM1_cpx32 line62	ETN21M	2021-02-16
1181	63	310	0.548673	2021	AM1	cpx32	0.3684	6.51	48.26	12.6	1.6414	7.81	22.86	0.0021	0.1486	0	100.2	AM1_cpx32 line63	ETN21M	2021-02-16
1182	64	315	0.557522	2021	AM1	cpx32	0.3629	6.57	48.27	12.57	1.6217	7.87	22.94	0.0012	0.1511	0	100.357	AM1_cpx32 line64	ETN21M	2021-02-16
1183	65	320	0.566372	2021	AM1	cpx32	0.3479	6.4	48.49	12.77	1.5758	7.74	22.96	0.0054	0.1331	0	100.422	AM1_cpx32 line65	ETN21M	2021-02-16
1184	66	325	0.575221	2021	AM1	cpx32	0.3724	6.53	48.1	12.55	1.634	7.7	22.95	0.0125	0.1666	0	100.015	AM1_cpx32 line66	ETN21M	2021-02-16
1185	67	330	0.584071	2021	AM1	cpx32	0.3777	6.18	48.6	12.87	1.5997	7.64	22.97	0.0079	0.1374	0	100.383	AM1_cpx32 line67	ETN21M	2021-02-16
1186	68	335	0.59292	2021	AM1	cpx32	0.3569	6.45	48.38	12.67	1.6192	7.79	22.86	0.0083	0.1528	0	100.287	AM1_cpx32 line68	ETN21M	2021-02-16
1187	69	340	0.60177	2021	AM1	cpx32	0.3713	6.44	48.43	12.74	1.5444	7.81	22.9	0.0162	0.1517	0	100.403	AM1_cpx32 line69	ETN21M	2021-02-16
1188	70	345	0.610619	2021	AM1	cpx32	0.3795	6.53	48.43	12.6	1.5927	7.82	22.88	0.0037	0.1517	0	100.388	AM1_cpx32 line70	ETN21M	2021-02-16
1189	71	350	0.619469	2021	AM1	cpx32	0.3811	6.41	48.56	12.69	1.5681	7.91	22.95	0.0088	0.1475	0	100.625	AM1_cpx32 line71	ETN21M	2021-02-16
1190	72	355	0.628319	2021	AM1	cpx32	0.3516	6.37	48.45	12.62	1.616	7.79	22.85	0.0042	0.1621	0	100.218	AM1_cpx32 line72	ETN21M	2021-02-16
1192	74	365	0.646018	2021	AM1	cpx32	0.3902	6.63	48.35	12.7	1.623	7.87	22.8	0.0079	0.1529	0	100.524	AM1_cpx32 line74	ETN21M	2021-02-16
1193	75	370	0.654867	2021	AM1	cpx32	0.4229	6.46	48.52	12.72	1.6162	7.72	22.91	0	0.1419	0	100.511	AM1_cpx32 line75	ETN21M	2021-02-16
1195	77	380	0.672566	2021	AM1	cpx32	0.3953	6.57	48.47	12.75	1.6022	7.83	22.77	0.0112	0.1183	0	100.523	AM1_cpx32 line77	ETN21M	2021-02-16
1196	78	385	0.681416	2021	AM1	cpx32	0.3508	6.52	48.55	12.63	1.68	7.91	22.81	0	0.1568	0	100.609	AM1_cpx32 line78	ETN21M	2021-02-16
1197	79	390	0.690265	2021	AM1	cpx32	0.3502	6.41	48.53	12.75	1.6443	7.85	22.94	0	0.1656	0	100.651	AM1_cpx32 line79	ETN21M	2021-02-16
1198	80	395	0.699115	2021	AM1	cpx32	0.3791	6.53	48.52	12.62	1.6315	7.8	22.9	0.0074	0.1348	0	100.523	AM1_cpx32 line80	ETN21M	2021-02-16
1199	81	400	0.707965	2021	AM1	cpx32	0.3353	6.36	48.4	12.65	1.5985	7.74	22.82	0.0004	0.1447	0	100.058	AM1_cpx32 line81	ETN21M	2021-02-16
1200	82	405	0.716814	2021	AM1	cpx32	0.3498	6.26	48.52	12.83	1.6672	7.73	22.92	0	0.1416	0	100.419	AM1_cpx32 line82	ETN21M	2021-02-16
1201	83	410	0.725664	2021	AM1	cpx32	0.3716	6.45	48.71	12.8	1.6465	7.75	22.81	0.0046	0.1803	0	100.734	AM1_cpx32 line83	ETN21M	2021-02-16
1202	84	415	0.734513	2021	AM1	cpx32	0.3369	6.56	48.43	12.57	1.71	7.87	22.77	0.0037	0.1344	0	100.395	AM1_cpx32 line84	ETN21M	2021-02-16
1203	85	420	0.743363	2021	AM1	cpx32	0.3805	6.07	48.88	12.8	1.6397	7.57	23.04	0.0217	0.1384	0	100.543	AM1_cpx32 line85	ETN21M	2021-02-16
1204	86	425	0.752212	2021	AM1	cpx32	0.3627	6.42	48.52	12.64	1.6313	7.74	22.91	0.0004	0.1521	0	100.382	AM1_cpx32 line86	ETN21M	2021-02-16
1205	87	430	0.761062	2021	AM1	cpx32	0.3973	6.5	48.45	12.55	1.67	7.71	22.85	0	0.1505	0	100.282	AM1_cpx32 line87	ETN21M	2021-02-16
1206	88	435	0.769912	2021	AM1	cpx32	0.3591	6.23	48.47	12.71	1.6076	7.74	22.9	0.0245	0.1387	0	100.18	AM1_cpx32 line88	ETN21M	2021-02-16
1207	89	440	0.778761	2021	AM1	cpx32	0.3973	6.25	48.75	12.64	1.5494	7.73	22.84	0.0071	0.16	0	100.324	AM1_cpx32 line89	ETN21M	2021-02-16
1208	90	445	0.787611	2021	AM1	cpx32	0.3235	3.95	50.61	14.12	1.071	6.99	22.8	0	0.1403	0	100.005	AM1_cpx32 line90	ETN21M	2021-02-16
1209	91	450	0.79646	2021	AM1	cpx32	0.3313	3.76	51.09	14.33	1.0909	7.22	22.65	0.0037	0.1677	0	100.644	AM1_cpx32 line91	ETN21M	2021-02-16
1210	92	455	0.80531	2021	AM1	cpx32	0.3001	3.74	51.31	14.3	1.1347	7.1	22.7	0.0009	0.1578	0	100.743	AM1_cpx32 line92	ETN21M	2021-02-16
1211	93	460	0.814159	2021	AM1	cpx32	0.3243	3.72	51.21	14.18	1.1093	7.07	22.59	0.0296	0.1684	0	100.402	AM1_cpx32 line93	ETN21M	2021-02-16
1212	94	465	0.823009	2021	AM1	cpx32	0.3471	3.79	50.93	14.25	1.0979	7.13	22.65	0	0.1609	0	100.368	AM1_cpx32 line94	ETN21M	2021-02-16
1213	95	470	0.831858	2021	AM1	cpx32	0.278	3.71	51.15	14.25	1.0614	7.12	22.57	0.0016	0.1545	0	100.296	AM1_cpx32 line95	ETN21M	2021-02-16
1214	96	475	0.840708	2021	AM1	cpx32	0.302	3.75	51.14	14.28	1.0936	7.1	22.74	0.0046	0.1719	0	100.582	AM1_cpx32 line96	ETN21M	2021-02-16
1215	97	480	0.849558	2021	AM1	cpx32	0.3261	3.7	51.13	14.28	1.0246	7.04	22.62	0	0.163	0	100.284	AM1_cpx32 line97	ETN21M	2021-02-16
1216	98	485	0.858407	2021	AM1	cpx32	0.3252	3.71	51.35	14.21	1.0996	6.95	22.52	0	0.1405	0	100.306	AM1_cpx32 line98	ETN21M	2021-02-16
1217	99	490	0.867257	2021	AM1	cpx32	0.3411	3.64	51.16	14.21	1.0699	7.02	22.65	0	0.1914	0	100.286	AM1_cpx32 line99	ETN21M	2021-02-16
1218	100	495	0.876106	2021	AM1	cpx32	0.2888	3.73	51.25	14.2	1.0895	7.03	22.75	0	0.1681	0	100.515	AM1_cpx32 line100	ETN21M	2021-02-16
1219	101	500	0.884956	2021	AM1	cpx32	0.3351	3.67	51.15	14.19	1.0623	7.05	22.7	0	0.1359	0	100.293	AM1_cpx32 line101	ETN21M	2021-02-16
1220	102	505	0.893805	2021	AM1	cpx32	0.252	3.72	51.42	14.27	1.0303	7.13	22.7	0	0.1657	0	100.689	AM1_cpx32 line102	ETN21M	2021-02-16
1221	103	510	0.902655	2021	AM1	cpx32	0.316	3.82	51.04	14.19	1.0568	7.1	22.76	0.0163	0.1482	0	100.447	AM1_cpx32 line103	ETN21M	2021-02-16
1222	104	515	0.911504	2021	AM1	cpx32	0.261	3.58	51.25	14.35	1.088	7.11	22.57	0.0058	0.1682	0	100.383	AM1_cpx32 line104	ETN21M	2021-02-16
1223	105	520	0.920354	2021	AM1	cpx32	0.316	3.45	50.86	14.56	0.9754	7.03	22.66	0	0.1464	0	100.01	AM1_cpx32 line105	ETN21M	2021-02-16
1224	106	525	0.929204	2021	AM1	cpx32	0.2925	3.53	51.35	14.28	1.0708	6.97	22.65	0.0188	0.1525	0	100.317	AM1_cpx32 line106	ETN21M	2021-02-16
1225	107	530	0.938053	2021	AM1	cpx32	0.3021	3.58	51.34	14.32	1.0268	6.95	22.66	0.0025	0.1737	0	100.366	AM1_cpx32 line107	ETN21M	2021-02-16
1226	108	535	0.946903	2021	AM1	cpx32	0.3175	3.67	51.23	14.21	1.0649	6.92	22.6	0	0.1734	0	100.186	AM1_cpx32 line108	ETN21M	2021-02-16
1227	109	540	0.955752	2021	AM1	cpx32	0.3742	3.65	51.16	14.42	1.0431	7.08	22.64	0.0037	0.1812	0	100.552	AM1_cpx32 line109	ETN21M	2021-02-16
1228	110	545	0.964602	2021	AM1	cpx32	0.3434	3.56	51.2	14.4	1.0452	6.98	22.7	0.0121	0.1776	0	100.418	AM1_cpx32 line110	ETN21M	2021-02-16
1229	111	550	0.973451	2021	AM1	cpx32	0.3235	3.58	51.21	14.3	1.0495	7.14	22.47	0	0.1734	0	100.246	AM1_cpx32 line111	ETN21M	2021-02-16
1230	112	555	0.982301	2021	AM1	cpx32	0.3425	3.47	50.94	14.44	1.0605	6.99	22.62	0	0.1402	0	100.003	AM1_cpx32 line112	ETN21M	2021-02-16
1231	113	560	0.99115	2021	AM1	cpx32	0.3134	3.55	51.43	14.25	1.0736	6.97	22.66	0.0033	0.1367	0	100.387	AM1_cpx32 line113	ETN21M	2021-02-16
1232	114	565	1	2021	AM1	cpx32	0.2787	3.52	51.46	14.44	1.0396	6.94	22.66	0.0025	0.16	0	100.511	AM1_cpx32 line114	ETN21M	2021-02-16
1233	1		0	2021	AM1	cpx33	0.5134	9.18	43.85	11.2	3.26	9.92	21.44	0.0182	0.1978	0	99.5795	AM1_cpx33_rim-01	ET16-TARD	2021-02-16
1234	2		0.5	2021	AM1	cpx33	0.3845	6.2	47.44	12.96	1.78	7.97	22.46	0.0265	0.1337	0	99.3547	AM1_cpx33_rimdarkzone-2	ET16-TARD	2021-02-16
1235	3		1	2021	AM1	cpx33	0.4858	7.53	45.95	11.88	2.4	9.01	22.03	0.0328	0.1637	0	99.4824	AM1_cpx33_core-3	ET16-TARD	2021-02-16
1236	1		0	2021	AM1	cpx34	0.4048	6.27	47.48	12.8	1.73	8.02	22.47	0	0.1417	0.0151	99.3316	AM1_cpx34_rim-01	ET16-TARD	2021-02-16
1237	2		0.5	2021	AM1	cpx34	0.5709	6.39	47.07	11.97	2.1	9.41	21.91	0.0134	0.2079	0	99.6423	AM1_cpx34_rimlightzone-2	ET16-TARD	2021-02-16
1238	3		1	2021	AM1	cpx34	0.3934	4.51	49.38	13.79	1.3991	7.49	22.56	0.0026	0.1462	0.027	99.6984	AM1_cpx34_core-3	ET16-TARD	2021-02-16
1239	1		0	2021	AM1	cpx35	0.4649	6.73	47.04	12.51	1.97	8.2	22.49	0.0222	0.1603	0.0054	99.5929	AM1_cpx35_rim-01	ET16-TARD	2021-02-16
1240	2		1	2021	AM1	cpx35	0.3415	3.33	50.38	14.33	1.1867	7.91	22.05	0	0.2004	0.0314	99.7601	AM1_cpx35_core-2	ET16-TARD	2021-02-16
1241	1		0	2021	AM1	cpx36	0.3883	6.21	47.55	12.86	1.8	8	22.35	0.0358	0.1607	0	99.3549	AM1_cpx36_rim_01	ET16-TARD	2021-02-16
1242	2		0	2021	AM1	cpx37	0.481	6.99	45.98	12.15	2.32	8.95	21.88	0.0127	0.1642	0.0011	98.9291	AM1_cpx37_rim1	ET16-TARD	2021-02-16
1243	3		1	2021	AM1	cpx37	0.4227	5.66	48.22	13.24	1.6422	7.7	22.43	0.0261	0.1541	0	99.4951	AM1_cpx37_core2	ET16-TARD	2021-02-16
1244	1		0	2021	AM1	cpx38	0.4913	6.51	46.45	12.17	2.43	9.08	21.99	0.0034	0.1727	0	99.2975	AM1_cpx38_rim1	ET16-TARD	2021-02-16
1245	2		1	2021	AM1	cpx38	0.4208	5.84	47.23	12.77	1.98	8.95	21.66	0.0144	0.2334	0.0356	99.1342	AM1_cpx38_core2	ET16-TARD	2021-02-16
1246	1		0	2021	AM1	cpx39	0.4469	5.98	47.3	12.38	2.11	8.87	21.99	0	0.1616	0.0183	99.2569	AM1_cpx39_rim1	ET16-TARD	2021-02-16
1247	2		1	2021	AM1	cpx39	0.399	3.86	49.6	14.05	1.397	8.19	21.73	0.0122	0.1921	0.0324	99.4628	AM1_cpx39_core2	ET16-TARD	2021-02-16
1248	1		0	2021	AM1	cpx40	0.456	6.85	46.83	12.51	2.01	8.42	22.2	0.0232	0.1426	0	99.4419	AM1_cpx40_rim1	ET16-TARD	2021-02-16
1249	2		1	2021	AM1	cpx40	0.3289	7.02	46.88	12.73	1.6185	7.91	22.82	0.1742	0.1011	0.0367	99.6195	AM1_cpx40_core2	ET16-TARD	2021-02-16
1250	1		0	2021	AM1	cpx41	0.4542	6.31	47.09	12.24	2.34	8.99	22.07	0.0155	0.1861	0.0162	99.712	AM1_cpx41_rim1	ET16-TARD	2021-02-16
1251	2		0.5	2021	AM1	cpx41	0.5086	6.55	46.86	12.22	2.32	9.06	21.9	0.0087	0.1927	0.0313	99.6514	AM1_cpx41_mid2	ET16-TARD	2021-02-16
1252	3		1	2021	AM1	cpx41	0.3957	3.85	49.64	14.05	1.4404	8.59	21.59	0	0.2266	0	99.7828	AM1_cpx41_core3	ET16-TARD	2021-02-16
1253	1		0	2021	AM1	cpx42	0.464	6.6	46.61	12.15	2.32	8.99	21.87	0.0011	0.1981	0.0033	99.2066	AM1_cpx42_rim1	ET16-TARD	2021-02-16
1254	2		1	2021	AM1	cpx42	0.4749	5.66	47.9	12.81	1.75	8.67	21.94	0.0068	0.2106	0.0021	99.4245	AM1_cpx42_core2	ET16-TARD	2021-02-16
1255	1		0	2021	AM1	cpx43	0.4161	6.78	46.81	12.67	1.94	8.15	22.19	0	0.1715	0	99.1277	AM1_cpx43_rim1	ET16-TARD	2021-02-16
1256	2		1	2021	AM1	cpx43	0.5042	6.03	47.6	12.78	1.97	8.83	21.95	0	0.1933	0.0011	99.8587	AM1_cpx43_core2	ET16-TARD	2021-02-16
1257	1		0	2021	AM2	cpx44	0.4776	5.22	48.46	13.02	1.6468	8.16	21.86	0.0142	0.2051	0	99.0637	AM2_cpx44_rim1	ET19-ZAFF	2021-02-19
1258	2		1	2021	AM2	cpx44	0.4449	5.53	47.62	12.8	1.9	8.42	21.86	0	0.1662	0	98.7411	AM2_cpx44_core2	ET19-ZAFF	2021-02-19
1259	1		0	2021	AM2	cpx45	0.5032	5.29	48.43	13.15	1.68	8.42	21.8	0.0133	0.2163	0.0475	99.5504	AM2_cpx45_rim1	ET19-ZAFF	2021-02-19
1260	2		1	2021	AM2	cpx45	0.5022	6.78	46.47	12.17	2.43	9.22	21.67	0.0138	0.1949	0.0044	99.4554	AM2_cpx45_core2	ET19-ZAFF	2021-02-19
1261	1		0	2021	AM2	cpx46	0.4649	6.33	47.09	12.33	2.21	8.66	21.98	0.0052	0.1905	0	99.2607	AM2_cpx46_rim1	ET19-ZAFF	2021-02-19
1262	2		1	2021	AM2	cpx46	0.3849	5.97	46.58	12.83	1.9	8.66	21.99	0	0.1819	0	98.4969	AM2_cpx46_core2	ET19-ZAFF	2021-02-19
1263	2		1	2021	AM2	cpx47	0.5332	4.8	48.11	12.99	1.7	8.63	21.58	0	0.1785	0.0021	98.5238	AM2_cpx47_core2	ET19-ZAFF	2021-02-19
1264	2		1	2021	AM2	cpx49	0.8077	1.1804	52.8	15.39	0.4919	6.23	21.26	0.0207	0.6155	0.0228	98.819	AM2_cpx49_core	ET19-ZAFF	2021-02-19
1265	1		0	2021	AM2	cpx50	1.66	12.6	47.78	8.23	2.14	9.15	18.3	0.0189	0.175	0	100.054	AM2_cpx50_rim	ET19-ZAFF	2021-02-19
1266	2		1	2021	AM2	cpx50	0.4007	7.8	44.96	11.85	2.59	8.71	22.25	0.0203	0.1677	0	98.7488	AM2_cpx50_core	ET19-ZAFF	2021-02-19
1267	1		0	2021	AM2	cpx51	0.4431	6.58	46.11	12.2	2.08	8.34	22.03	0.0208	0.1885	0.0173	98.0098	AM2_cpx51_rim	ET19-ZAFF	2021-02-19
1268	2		1	2021	AM2	cpx51	0.6079	5.98	47.04	12.58	1.79	8.38	21.78	0	0.3085	0	98.4665	AM2_cpx51_core	ET19-ZAFF	2021-02-19
1269	1		0	2021	AM2	cpx52	0.4585	6.5	46.69	12.4	2.14	8.51	21.84	0	0.185	0	98.7235	AM2_cpx52_rim	ET19-ZAFF	2021-02-19
1270	2		1	2021	AM2	cpx52	0.4009	5.95	47.36	12.83	1.78	7.77	22.25	0.0049	0.1691	0	98.5149	AM2_cpx52_core	ET19-ZAFF	2021-02-19
1271	1		0	2021	AM2	cpx53	0.4094	5.67	47.6	13.08	1.68	7.76	22.23	0.017	0.1704	0	98.6169	AM2_cpx53_rim	ET19-ZAFF	2021-02-19
1272	2		1	2021	AM2	cpx53	0.3892	6.42	46.68	12.47	1.95	8.38	22.1	0.0045	0.1512	0	98.545	AM2_cpx53_core	ET19-ZAFF	2021-02-19
1273	1		0	2021	AM2	cpx54	0.3548	3.75	49.23	13.85	1.4115	8.12	21.48	0	0.2009	0	98.3972	AM2_cpx54_rim	ET19-ZAFF	2021-02-19
1274	2		1	2021	AM2	cpx54	0.4582	7.02	45.68	11.81	2.41	8.96	21.69	0.0208	0.2006	0.0011	98.2507	AM2_cpx54_core	ET19-ZAFF	2021-02-19
1275	1		0	2021	AM3	cpx55	0.312	8.62	44.36	11.58	2.51	8.65	22.33	0.0799	0.1344	0.0291	98.6055	AM3_cpx55_rim	ET28-FORNA	2021-02-28
1276	2		1	2021	AM3	cpx55	0.4084	3.14	50.33	13.81	1.2625	8.01	21.81	0	0.2215	0.0497	99.0421	AM3_cpx55_core	ET28-FORNA	2021-02-28
1277	2		1	2021	AM3	cpx56	0.5318	4.92	48.03	12.78	1.86	8.55	21.76	0	0.1945	0.0259	98.6523	AM3_cpx56_core	ET28-FORNA	2021-02-28
1278	1		0	2021	AM3	cpx57	0.5717	5.45	47.07	12.51	2.1	8.7	21.71	0.0024	0.2079	0	98.3221	AM3_cpx57_rim	ET28-FORNA	2021-02-28
1279	2		1	2021	AM3	cpx57	0.4601	3.25	49.87	13.84	1.2322	7.94	21.76	0.0056	0.2171	0.0454	98.6205	AM3_cpx57_core	ET28-FORNA	2021-02-28
1280	1		0	2021	AM3	cpx58	0.5181	5.15	47.4	12.73	2	8.75	21.58	0	0.1964	0	98.3246	AM3_cpx58_rim	ET28-FORNA	2021-02-28
1281	2		1	2021	AM3	cpx58	0.5525	3.44	50.19	13.87	1.3693	8.04	21.43	0.0152	0.2347	0.027	99.1688	AM3_cpx58_core	ET28-FORNA	2021-02-28
1282	1		0	2021	AM3	cpx59	0.4321	8.67	43.73	11.16	2.96	9.32	21.69	0.0249	0.1517	0	98.1388	AM3_cpx59_rim	ET28-FORNA	2021-02-28
1283	2		0.5	2021	AM3	cpx59	0.5356	5.19	47.68	12.76	1.83	8.46	21.94	0.0076	0.1901	0	98.5934	AM3_cpx59_mid	ET28-FORNA	2021-02-28
1284	3		1	2021	AM3	cpx59	0.4001	3.63	49.94	13.82	1.2728	8.18	21.76	0	0.1861	0	99.189	AM3_cpx59_core	ET28-FORNA	2021-02-28
1285	2		1	2021	AM3	cpx60	0.2369	3.77	49.58	14.72	1.0561	7.1	21.82	0.1737	0.1463	0.0649	98.668	AM3_cpx60_core	ET28-FORNA	2021-02-28
1286	1		0	2021	AM5	cpx61	0.43	9.17	43.62	11.14	3.17	9.6	21.65	0	0.1594	0.0226	98.962	AM5_cpx61_rim	ET10-RIPA	2021-03-10
1287	2		1	2021	AM5	cpx61	0.4009	3.08	50.55	14.14	1.2077	8.2	21.45	0.0182	0.2477	0.0183	99.3129	AM5_cpx61_core	ET10-RIPA	2021-03-10
1288	1		0	2021	AM5	cpx62	0.3346	7.82	45.24	12.03	2.23	7.91	22.61	0.1578	0.1078	0.0043	98.4446	AM5_cpx62_rim	ET10-RIPA	2021-03-10
1289	2		1	2021	AM5	cpx62	0.2682	3.93	50	14.46	1.0469	6.95	22.65	0.0572	0.1337	0	99.496	AM5_cpx62_core	ET10-RIPA	2021-03-10
1290	1		0	2021	AM5	cpx63	0.267	7.64	46.04	12.22	2.09	8.04	22.68	0.0469	0.0826	0.013	99.1196	AM5_cpx63_rim	ET10-RIPA	2021-03-10
1291	2		1	2021	AM5	cpx63	0.3427	8.15	45.25	11.91	2.28	8.34	22.71	0.1218	0.1043	0	99.2089	AM5_cpx63_core	ET10-RIPA	2021-03-10
1292	2	3	0.0416667	2021	AM5	cpx64	0.7305	9.46	45.08	10.73	3.16	9.86	20.65	0.0086	0.2062	0.0313	99.9167	Line 2 AM5_cpx64_ln1	ET10-RIPA	2021-03-10
1293	3	6	0.0833333	2021	AM5	cpx64	0.4562	9.43	43.43	11.01	3.3	9.63	21.58	0.0013	0.1397	0.0173	98.9946	Line 3 AM5_cpx64_ln1	ET10-RIPA	2021-03-10
1294	4	9	0.125	2021	AM5	cpx64	0.4122	6.43	47.08	12.59	1.96	8.26	22.28	0.0097	0.1723	0	99.1943	Line 4 AM5_cpx64_ln1	ET10-RIPA	2021-03-10
1295	5	12	0.166667	2021	AM5	cpx64	0.5102	6.15	47.2	12.55	2.01	8.59	22.04	0	0.1965	0	99.2468	Line 5 AM5_cpx64_ln1	ET10-RIPA	2021-03-10
1296	6	15	0.208333	2021	AM5	cpx64	0.5619	4.82	48.71	12.94	1.7	8.47	21.96	0.0031	0.1911	0	99.3561	Line 6 AM5_cpx64_ln1	ET10-RIPA	2021-03-10
1297	7	18	0.25	2021	AM5	cpx64	0.5369	4.93	48.71	12.9	1.6647	8.32	22.02	0	0.1716	0.0044	99.2577	Line 7 AM5_cpx64_ln1	ET10-RIPA	2021-03-10
1298	8	21	0.291667	2021	AM5	cpx64	0.5315	4.79	48.72	12.94	1.6664	8.27	22.03	0.0198	0.2041	0.0098	99.1817	Line 8 AM5_cpx64_ln1	ET10-RIPA	2021-03-10
1299	9	24	0.333333	2021	AM5	cpx64	0.5397	4.63	49.16	13.09	1.4961	8.29	21.96	0.0222	0.1748	0	99.3629	Line 9 AM5_cpx64_ln1	ET10-RIPA	2021-03-10
1300	10	27	0.375	2021	AM5	cpx64	0.5085	4.56	49.3	13.15	1.5088	8.13	22.03	0.002	0.1847	0.0205	99.3945	Line 10 AM5_cpx64_ln1	ET10-RIPA	2021-03-10
1301	11	30	0.416667	2021	AM5	cpx64	0.5135	4.68	48.93	13.13	1.5375	8.18	21.98	0	0.2064	0	99.1574	Line 11 AM5_cpx64_ln1	ET10-RIPA	2021-03-10
1302	12	33	0.458333	2021	AM5	cpx64	0.5434	5.86	47.85	12.45	2.04	8.56	21.93	0.0185	0.2265	0	99.4784	Line 12 AM5_cpx64_ln1	ET10-RIPA	2021-03-10
1303	13	36	0.5	2021	AM5	cpx64	0.5453	6.08	47.23	12.3	2.24	8.84	21.87	0	0.2199	0.014	99.3393	Line 13 AM5_cpx64_ln1	ET10-RIPA	2021-03-10
1304	14	39	0.541667	2021	AM5	cpx64	0.495	5.59	47.68	12.52	2.03	8.63	21.9	0.0075	0.196	0	99.0486	Line 14 AM5_cpx64_ln1	ET10-RIPA	2021-03-10
1305	15	42	0.583333	2021	AM5	cpx64	0.5494	5.51	47.94	12.65	1.92	8.53	21.91	0.0158	0.2156	0	99.2409	Line 15 AM5_cpx64_ln1	ET10-RIPA	2021-03-10
1306	16	45	0.625	2021	AM5	cpx64	0.5409	6.34	46.82	12.22	2.2	8.75	21.78	0	0.2005	0.04	98.8915	Line 16 AM5_cpx64_ln1	ET10-RIPA	2021-03-10
1307	17	48	0.666667	2021	AM5	cpx64	0.5088	6.04	47.38	12.44	2.05	8.57	22.14	0.0042	0.1771	0	99.3102	Line 17 AM5_cpx64_ln1	ET10-RIPA	2021-03-10
1308	18	51	0.708333	2021	AM5	cpx64	0.4748	6.23	47.12	12.42	2.14	8.73	21.9	0.0068	0.1852	0.0033	99.2102	Line 18 AM5_cpx64_ln1	ET10-RIPA	2021-03-10
1309	19	54	0.75	2021	AM5	cpx64	0.5091	6.1	47.07	12.41	2.2	8.58	21.84	0.0103	0.1831	0	98.9025	Line 19 AM5_cpx64_ln1	ET10-RIPA	2021-03-10
1310	20	57	0.791667	2021	AM5	cpx64	0.4973	5.99	47.26	12.39	2.11	8.61	21.88	0	0.1776	0	98.9149	Line 20 AM5_cpx64_ln1	ET10-RIPA	2021-03-10
1311	21	60	0.833333	2021	AM5	cpx64	0.5282	6.77	46.18	11.98	2.55	8.92	21.74	0.0035	0.1778	0	98.8496	Line 21 AM5_cpx64_ln1	ET10-RIPA	2021-03-10
1312	22	63	0.875	2021	AM5	cpx64	0.4868	5.92	47.55	12.53	1.99	8.61	22.01	0.0002	0.1698	0	99.2668	Line 22 AM5_cpx64_ln1	ET10-RIPA	2021-03-10
1313	23	66	0.916667	2021	AM5	cpx64	0.4445	5.13	48.5	13.01	1.72	8.14	21.98	0.0289	0.1834	0.0087	99.1456	Line 23 AM5_cpx64_ln1	ET10-RIPA	2021-03-10
1314	24	69	0.958333	2021	AM5	cpx64	0.5113	6.35	46.86	12.41	2.34	8.66	21.88	0	0.1869	0	99.1982	Line 24 AM5_cpx64_ln1	ET10-RIPA	2021-03-10
1315	25		1	2021	AM5	cpx64	0.4832	4.66	48.95	13.39	1.3935	8.06	21.79	0	0.1731	0.0259	98.9258	Line 25 AM5_cpx64_ln1	ET10-RIPA	2021-03-10
1316	1		0	2021	AM5	cpx65	0.4662	9.65	43.02	11.03	3.06	9.64	21.24	0.0098	0.1621	0.028	98.3062	AM5_cpx65_rim1	ET10-RIPA	2021-03-10
1317	2		0.5	2021	AM5	cpx65	0.3152	8.85	44.29	11.84	2.23	8.31	22.34	0.1407	0.1172	0.0129	98.4461	AM5_cpx65_mid2	ET10-RIPA	2021-03-10
1318	3		1	2021	AM5	cpx65	0.3668	4.3	49.54	14.26	1.1176	6.45	22.69	0.0908	0.1019	0	98.9172	AM5_cpx65_core	ET10-RIPA	2021-03-10
1319	1		0	2021	AM5	cpx65	0.7398	5.42	49.91	12.8	1.4178	8.71	19.41	0.0027	0.2366	0.0248	98.6718	AM5_cpx65_rim2	ET10-RIPA	2021-03-10
1320	1		0	2021	AM4	cpx70	0.5109	9.3	43.02	10.92	3.21	10.02	20.85	0.0169	0.1876	0	98.0355	AM4_cpx70_rim	ET2-VIA	2021-03-02
1321	2		1	2021	AM4	cpx70	0.5379	5.76	47.56	12.62	1.74	8.52	21.64	0	0.1966	0.041	98.6156	AM4_cpx70_core	ET2-VIA	2021-03-02
1322	1		0	2021	AM4	cpx71	0.6649	8.61	44.88	11.52	2.54	9.19	21.01	0	0.1272	0	98.5422	AM4_cpx71rim	ET2-VIA	2021-03-02
1323	2		1	2021	AM4	cpx71	0.2664	4.44	49.44	14.37	1.05	7.31	21.77	0.0843	0.1365	0.0281	98.8953	AM4_cpx71_core	ET2-VIA	2021-03-02
1324	1		0	2021	AM4	cpx73	0.4935	5.85	47.31	12.59	1.8	8.51	21.79	0.0019	0.1614	0	98.5069	AM4_cpx73_rim	ET2-VIA	2021-03-02
1325	2		0.25	2021	AM4	cpx73	0.3138	6.92	46.5	12.79	1.71	7.83	22.51	0	0.1352	0	98.7091	AM4_cpx73_mid1	ET2-VIA	2021-03-02
1326	3		0.6	2021	AM4	cpx73	0.3195	8.38	44.89	11.85	2.3	8.42	22.48	0.0216	0.1245	0	98.7856	AM4_cpx73_mid2	ET2-VIA	2021-03-02
1327	4		1	2021	AM4	cpx73	0.2444	4.16	49.51	14.44	1.076	7.1	22.31	0.0451	0.1211	0	99.0067	AM4_cpx73_core	ET2-VIA	2021-03-02
1328	1		0	2021	AM4	cpx74	0.4896	4.31	49.34	13.5	1.2804	8.03	21.83	0.0125	0.2205	0.0281	99.0411	AM4_cpx74_rim	ET2-VIA	2021-03-02
1329	2		1	2021	AM4	cpx74	0.5122	4.4	48.87	13.29	1.4327	8.13	21.79	0	0.2118	0	98.6367	AM4_cpx74_core	ET2-VIA	2021-03-02
1330	1		0	2021	AM4	cpx75	0.4687	5.58	47.71	12.77	1.73	8.37	21.76	0	0.177	0	98.5658	AM4_cpx75_rim	ET2-VIA	2021-03-02
1331	2		1	2021	AM4	cpx75	0.3918	3.79	49.9	13.87	1.1939	8.17	21.75	0	0.2193	0.0281	99.3132	AM4_cpx75_core	ET2-VIA	2021-03-02
1332	1		0	2021	AM4	cpx76	0.521	5.2	48.14	12.9	1.6468	8.51	21.64	0.0005	0.1958	0.0335	98.7877	AM4_cpx76_rim	ET2-VIA	2021-03-02
1333	2		1	2021	AM4	cpx76	0.4189	5.63	48.03	12.97	1.6445	8.31	22.05	0	0.1813	0.0173	99.2521	AM4_cpx76_core	ET2-VIA	2021-03-02
1334	1		0	2021	AM3	cpx77	0.5206	5.29	48.56	13.18	1.5822	8.26	21.84	0.0097	0.1828	0.0129	99.4383	AM3_cpx77_rim2	ET28-FORNA	2021-02-28
1335	2		0.4	2021	AM3	cpx77	0.5042	5.84	47.65	12.71	1.83	8.6	21.84	0.0066	0.1731	0	99.154	AM3_cpx77_mid1	ET28-FORNA	2021-02-28
1336	3		1	2021	AM3	cpx77	0.4231	3.23	49.78	14.21	1.1104	8.26	21.63	0.0051	0.2168	0	98.8654	AM3_cpx77_core	ET28-FORNA	2021-02-28
1337	1		0	2021	AM5	cpx78	0.5032	5.47	47.72	12.45	1.88	8.78	21.8	0.0107	0.1918	0	98.8057	AM5_cpx78_rim	ET10-RIPA	2021-03-10
1338	2		1	2021	AM5	cpx78	0.4647	3.59	50.27	13.85	1.218	8.05	21.87	0	0.2164	0.0227	99.5519	AM5_cpx78_core	ET10-RIPA	2021-03-10
1339	1		0	2021	AM4	cpx79	0.4447	6.12	47.1	12.75	1.78	8.18	21.92	0.0134	0.183	0.0075	98.4986	AM4_cpx_79_rim	ET2-VIA	2021-03-02
1340	2		1	2021	AM4	cpx79	0.4021	4.49	49.17	13.88	1.28	8.06	21.6	0	0.1745	0	99.0566	AM4_cpx_79_rim	ET2-VIA	2021-03-02
1341	1		0	2021	AM4	cpx80	0.4257	3.87	49.82	13.97	1.226	7.78	21.84	0.0084	0.1768	0.0075	99.1245	AM4_cpx_80_rim	ET2-VIA	2021-03-02
1342	2		1	2021	AM4	cpx80	0.3896	4.22	49.56	13.56	1.2568	7.58	22.16	0.0124	0.1848	0	98.9237	AM4_cpx_80_core	ET2-VIA	2021-03-02
1343	1		0	2021	AM4	cpx81	1.3142	9.87	46.65	10.29	2.56	9.32	19.63	0	0.1783	0.013	99.8256	AM4_cpx_81_rim	ET2-VIA	2021-03-02
1344	2		1	2021	AM4	cpx81	0.46	3.86	49.7	13.29	1.4038	8.66	21.43	0	0.237	0	99.0409	AM4_cpx_81_core	ET2-VIA	2021-03-02
