# Supplementary material for: The magmatic evolution of South-East Crater (Mt. Etna) during the February–April 2021 sequence of lava fountains from a mineral chemistry perspective
Source: Bull Volcanol. 2023 Apr 26;85(5):33. doi: 10.1007/s00445-023-01643-2 (PMC10133385; doi:10.1007/s00445-023-01643-2)
Supplement: Supplementary file 4 — ESM 4 (XLSX 15.3 KB) [file 445_2023_1643_MOESM4_ESM.xlsx]

## Sheet: glass_comp
Supplementary Table 3
Bulletin of Volcanology								(Online Resource 3)
Alessandro Musu1*, Rosa Anna Corsaro2, Oliver Higgins4, Corin Jorgenson1, Maurizio Petrelli3, Luca Caricchi1
1) Department of Earth Sciences, University of Geneva, rue des Maraîchers 13, 1205, Geneva, Switzerland
2) Istituto Nazionale di Geofisica e Vulcanologia, Osservatorio Etneo-Sezione di Catania, Catania, Italy.
3) Department of Physics and Geology, University of Perugia, Piazza dell’Università, 1, 06123 Perugia, Italy.
4) Geology, School of Natural Sciences, Trinity College Dublin, Dublin, Ireland
*Corresponding author (alessandro.musu@unige.ch; ORCID iD: 0000-0001-5354-5782)
Table S3 EPMA glass analyses of all studied samples from the February - April 2021 Etna paroxysmal activity (wt. %)
No.	Na2O	CaO	SiO2	MnO	K2O	Al2O3	TiO2	MgO	Cr2O3	FeO	total	beam_size	sample	eruption	FeO/MgO	CaO/Al2O3	alkali
1	4.67	8.48	48.8	0.1227	2.87	16.3	2.02	4.1	0	10.26	97.6227	5	AM1	2021-02-16	2.50244	0.520245	7.54
2	4.67	8.18	48.58	0.1465	2.98	15.95	2.02	4.22	0.0111	10.39	97.1477	5	AM1	2021-02-16	2.46209	0.512853	7.65
3	4.65	8.3	48.74	0.1931	2.94	16.29	1.98	4.23	0.0171	10.14	97.4803	5	AM1	2021-02-16	2.39716	0.509515	7.59
4	4.63	8.68	49.02	0.2196	2.73	16.26	2.02	4.17	0	10.17	97.8997	10	AM1	2021-02-16	2.43885	0.533825	7.36
5	4.74	8.6	49.15	0.1891	2.74	16.5	1.99	4.33	0.0105	10.33	98.5797	10	AM1	2021-02-16	2.38568	0.521212	7.48
6	4.61	8.68	49.36	0.1878	2.56	16.57	2.01	4.31	0	10.14	98.4279	10	AM1	2021-02-16	2.35267	0.523838	7.17
7	4.55	8.5	49.32	0.1863	2.65	16.52	2.07	4.22	0	9.83	97.8464	10	AM1	2021-02-16	2.32938	0.514528	7.2
8	4.43	8.62	49.38	0.2114	2.71	16.44	2.09	4.09	0	9.93	97.9015	10	AM1	2021-02-16	2.42787	0.524331	7.14
9	4.46	8.63	49.26	0.192	2.77	16.42	2.09	4.06	0.0147	10.31	98.2067	10	AM1	2021-02-16	2.53941	0.525579	7.23
10	4.45	8.7	49.3	0.2544	2.79	16.36	2.02	4.18	0.0216	10.33	98.406	10	AM1	2021-02-16	2.47129	0.531785	7.24
11	4.31	8.75	49.4	0.2245	2.65	16.56	2	4.23	0	10.09	98.2145	10	AM2	2021-02-19	2.38534	0.528382	6.96
12	4.53	8.66	49.03	0.1417	2.65	16.32	1.98	4.22	0.0157	10.22	97.7675	10	AM2	2021-02-19	2.4218	0.530637	7.18
13	4.43	8.73	49.02	0.138	2.65	16.46	1.98	4.3	0.0394	10.04	97.7875	10	AM2	2021-02-19	2.33488	0.530377	7.08
14	4.33	8.69	48.81	0.2157	2.59	16.44	2	4.18	0.006	10.18	97.4417	10	AM2	2021-02-19	2.43541	0.528589	6.92
15	4.9	8.62	47.69	0.1961	3.01	15.32	2.06	4.73	0.0133	11.14	97.6795	10	AM3	2021-02-28	2.35518	0.562663	7.91
16	4.68	8.67	47.99	0.2169	2.91	15.45	2.11	4.6	0	11.08	97.707	10	AM3	2021-02-28	2.4087	0.561165	7.59
17	4.19	8.5	48.1	0.236	2.96	15.53	2.15	4.65	0.0087	11.5	97.8248	5	AM3	2021-02-28	2.47312	0.547328	7.15
18	4.59	8.25	48.01	0.2152	3.18	15.27	2.06	4.56	0.0253	10.86	97.0205	5	AM3	2021-02-28	2.38158	0.540275	7.77
19	4.57	8.5	48.27	0.2279	2.92	15.23	2.11	4.8	0	11.41	98.038	5	AM3	2021-02-28	2.37708	0.558109	7.49
20	4.59	8.45	49.22	0.247	3.03	15.66	2.24	3.91	0.0309	11.06	98.438	10	AM4	2021-03-02	2.82864	0.539591	7.62
21	4.65	8.44	49.38	0.1881	2.96	15.58	2.24	3.84	0	10.95	98.2281	10	AM4	2021-03-02	2.85156	0.54172	7.61
22	4.73	8.34	49.4	0.1636	3.01	15.71	2.14	3.75	0	10.52	97.7636	10	AM4	2021-03-02	2.80533	0.530872	7.74
23	4.53	8.35	49.21	0.2329	2.86	15.66	2.13	3.97	0.0033	10.48	97.4262	5	AM4	2021-03-02	2.6398	0.533206	7.39
24	4.5	8.46	49.03	0.254	2.93	15.66	2.07	3.81	0.0597	10.61	97.3838	5	AM4	2021-03-02	2.78478	0.54023	7.43
25	4.61	8.32	49.46	0.2012	3.21	15.57	2.21	3.65	0.0072	10.39	97.6285	10	AM5	2021-03-10	2.84658	0.534361	7.82
26	4.98	8.26	49.17	0.219	3.23	15.42	2.25	3.6	0.0186	10.54	97.6877	10	AM5	2021-03-10	2.92778	0.535668	8.21
27	4.74	8.21	49.51	0.2317	3.22	15.71	2.2	3.56	0.0303	10.67	98.082	10	AM5	2021-03-10	2.99719	0.522597	7.96
28	5.02	8.28	49.34	0.1807	3.21	15.82	2.16	3.67	0.0229	10.53	98.2337	5	AM5	2021-03-10	2.86921	0.523388	8.23
29	4.41	8.25	49.31	0.2376	3.06	15.54	2.14	3.56	0	10.54	97.0477	5	AM5	2021-03-10	2.96067	0.530888	7.47
