# Supplementary material for: The magmatic evolution of South-East Crater (Mt. Etna) during the February–April 2021 sequence of lava fountains from a mineral chemistry perspective
Source: Bull Volcanol. 2023 Apr 26;85(5):33. doi: 10.1007/s00445-023-01643-2 (PMC10133385; doi:10.1007/s00445-023-01643-2)
Supplement: Supplementary file 5 — ESM 5 (XLSX 134 KB) [file 445_2023_1643_MOESM5_ESM.xlsx]

## Sheet: Foglio1
Supplementary Table 4
Bulletin of Volcanology								(Online Resource 4)
Alessandro Musu1*, Rosa Anna Corsaro2, Oliver Higgins4, Corin Jorgenson1, Maurizio Petrelli3, Luca Caricchi1
1) Department of Earth Sciences, University of Geneva, rue des Maraîchers 13, 1205, Geneva, Switzerland
2) Istituto Nazionale di Geofisica e Vulcanologia, Osservatorio Etneo-Sezione di Catania, Catania, Italy.
3) Department of Physics and Geology, University of Perugia, Piazza dell’Università, 1, 06123 Perugia, Italy.
4) Geology, School of Natural Sciences, Trinity College Dublin, Dublin, Ireland
*Corresponding author (alessandro.musu@unige.ch; ORCID iD: 0000-0001-5354-5782)
Table S4 Principal Component Analysis on the ilr transformed vectors: summary, loading, contributions and scores
Principal Component Analysis Summary								Main Ox in the ilr components
	PC1	PC2	PC3	PC4	PC5	PC6		ilr component	Oxides
Standard deviation	2.0729	1.1249	0.56537	0.2919	0.16697	0.0708		V1	SiO2	TiO2
Proportion of Variance	0.7161	0.2109	0.05327	0.0142	0.00465	0.00084		V2	TiO2	Al2O3
Cumulative Proportion	0.7161	0.9271	0.98032	0.9945	0.99916	1		V3	Al2O3	FeO
								V4	FeO	MgO
Principal Component Analysis Loadings								V5	MgO	CaO
ilr component	PC1	PC2	PC3	PC4	PC5	PC6		V6	CaO	Na2O
V1	-0.456128	-0.181567	-0.413977	0.286639	-0.0173171	0.710733
V2	-0.416008	0.328448	0.541517	-0.54589	-0.0689116	0.350819
V3	0.439062	-0.254924	-0.388733	-0.675735	-0.262268	0.256365
V4	0.468739	0.164763	0.123924	0.0387033	0.749512	0.417749
V5	0.454212	0.212066	0.317653	0.400362	-0.6015	0.354576
V6	0.00918817	-0.849735	0.517695	0.0378945	0.0509602	0.0763173
Principal Component Analysis Contributions
ilr component	PC1	PC2	PC3	PC4	PC5	PC6
V1	20.8053	3.29667	17.1377	8.21622	0.0299883	50.5141
V2	17.3063	10.7878	29.324	29.7996	0.474882	12.3074
V3	19.2775	6.49862	15.1113	45.6618	6.87843	6.57228
V4	21.9716	2.71469	1.53571	0.149795	56.1768	17.4514
V5	20.6308	4.49721	10.0904	16.029	36.1802	12.5724
V6	0.00844224	72.205	26.8008	0.143599	0.259695	0.582433
Principal Component Analysis Scores
n	PC1	PC2	PC3	PC4	PC5	PC6
1	-4.89099	-3.4931	3.12342	-1.58085	0.709553	-0.671608
2	-1.43274	0.665422	-0.428549	0.0782717	-0.0293194	0.00847755
3	-1.51792	0.368867	-0.529353	0.0128084	-0.0787661	0.0336042
4	-1.67099	0.301514	-0.438755	-0.0504248	-0.0750941	0.0320285
5	-2.46662	0.0465047	-0.333563	-0.144264	-0.0966281	0.0681175
6	-1.73371	0.0394066	-0.735516	0.164345	-0.0127384	-0.0120314
7	-1.80856	-0.0574631	-0.43683	-0.174525	-0.133009	0.0457584
8	-0.923883	-0.111487	-0.162689	-0.317036	-0.0398984	0.0702982
9	-0.580433	-0.504573	-0.296987	-0.661702	-0.162885	0.0854854
10	2.4556	-0.853175	-1.30721	-0.519097	0.0821696	-0.0651935
11	-1.94595	-3.36186	2.18263	-1.38765	0.624193	-0.241452
12	2.81253	-0.301361	-0.512473	-0.0545635	0.00143354	-0.00927338
13	1.63112	0.871623	-1.05352	-0.231857	0.057452	-0.0864713
14	1.89249	0.16036	-0.630585	-0.305678	-0.0192491	-0.00856246
15	2.69438	0.143143	-0.795748	-0.160842	0.0390714	-0.0253705
16	2.71366	0.436965	-1.04801	-0.16236	0.0596862	-0.0757307
17	2.57305	0.405997	-1.08421	-0.359684	0.0334619	-0.0623154
18	2.73035	-0.0117432	-0.977305	-0.355596	0.0424618	-0.0234656
19	2.84999	0.141348	-1.09111	-0.237823	0.105568	-0.0615832
20	1.71276	-0.133084	-0.876077	-0.270755	0.038728	-0.0227144
21	-1.78211	0.239535	-0.700263	0.120294	-0.0399439	-0.0134255
22	-1.87939	-0.185997	-0.633309	0.0753566	0.0035084	0.00356589
23	-1.87252	0.173885	-0.658428	0.130379	-0.0404209	-0.0100088
24	-1.9889	0.0893979	-0.65309	0.161623	-0.00553678	-0.00551805
25	-1.81384	0.434368	-0.343938	-0.0719931	-0.031561	0.0406023
26	-1.56927	1.20718	-0.31527	-0.073515	-0.00747426	-0.005509
27	-2.04852	0.507902	-0.304171	-0.0155364	0.0154274	0.0139227
28	-1.44895	0.42026	-0.217557	0.0703709	-0.0264881	0.0109897
29	-2.11208	-0.16644	-0.575584	0.0248778	-0.0918385	0.00376199
30	-2.12331	1.03527	-0.878503	0.0328972	-0.0440536	-0.0579033
31	-1.58231	0.487151	-0.173428	0.0284545	-0.0568154	0.0565441
32	-1.8695	0.113563	-0.684762	0.0775181	-0.0403612	-0.0223213
33	-1.47662	0.241479	-0.675064	0.0497359	-0.0375423	-0.0325838
34	-1.60241	0.264574	-0.699338	0.0303918	-0.0331914	-0.0296821
35	-1.74908	0.419172	-0.165666	0.0778681	-0.0318162	0.0401572
36	-1.50918	0.691288	0.127204	-0.028731	-0.00968943	0.0665633
37	-1.10477	0.722206	0.182673	-0.031373	0.0220077	0.0641251
38	-1.11551	0.368414	0.476038	0.0609043	0.0593909	0.0939347
39	-2.44775	0.498719	-0.194702	-0.0135521	-0.13047	0.0693403
40	-2.46277	0.301648	0.0475449	-0.124249	-0.074905	0.0626596
41	-1.31337	0.306789	-0.313363	-0.0517845	-0.00440484	0.00976315
42	-1.29193	-0.727826	-0.0664676	0.232307	0.132433	0.041364
43	-1.33482	0.0630053	-0.556479	0.0748849	-0.00481365	-0.023704
44	-0.731698	-0.637687	-0.130005	-0.0158865	-0.068633	0.0761889
45	-1.8703	0.0273714	-0.797618	0.172791	0.0986801	-0.082576
46	-2.0811	-0.252025	-0.661652	0.149558	0.0269601	-0.0340238
47	-1.33384	0.594608	-0.639703	0.16765	-0.0105411	-0.0384202
48	-1.78201	0.100163	-0.403723	0.191886	0.0141654	0.0061261
49	-1.28374	1.67392	-0.512454	-0.00565933	-0.058357	0.00422332
50	-1.57844	-0.195339	-0.384402	0.0810821	0.0111488	0.0376871
51	-1.80953	0.274188	-0.873441	0.0825868	-0.0442615	-0.0473272
52	-1.86184	0.714567	-0.479559	0.107542	-0.018721	-0.00265037
53	-1.14641	0.301861	-0.617775	-0.0011502	-0.0977282	-0.00842731
54	-2.1878	0.288761	-0.393418	0.0880211	0.0214463	0.0292608
55	-1.12409	1.11932	-0.0571053	-0.0383407	0.0201769	0.0166606
56	-2.09791	0.752096	-0.447941	-0.0331968	-0.0199274	0.0140237
57	-1.86727	0.762587	-0.27184	-0.0359107	0.0311341	0.00946675
58	-1.67467	0.278614	-0.578213	0.0363545	0.0353175	-0.0243738
59	-1.80914	0.525694	-0.879385	0.129298	-0.0316735	-0.0556589
60	-1.46019	0.965381	-0.266361	0.206391	0.0963864	-0.0378019
61	-1.39166	0.582523	0.15979	-0.160619	0.00573257	0.0623513
62	-1.77981	-0.0415138	-0.498831	-0.0190174	-0.0311233	-0.00227906
63	-2.30589	-0.4248	-0.785147	0.0516108	-0.0434651	-0.0165702
64	-2.31995	-0.207219	-0.744652	0.266403	0.0419394	-0.0463496
65	-1.87543	0.284441	-0.047488	0.0676682	0.013839	0.041066
66	-1.91427	-0.274171	-0.594612	0.133566	0.0254717	-0.041476
67	-2.47829	-0.741449	-0.691137	0.0122163	-0.0485103	-0.00994818
68	-1.90379	0.181649	-0.392948	0.115411	0.00362561	0.0108393
69	-3.06134	-0.31318	-0.0387192	-0.375711	-0.211369	0.10145
70	-2.87219	-0.111643	0.0845838	-0.294413	-0.107119	0.098414
71	-1.15904	0.336254	-0.314787	-0.156875	0.00127008	0.0307445
72	-0.224825	0.698056	0.024553	-0.0837633	0.0512056	0.0254356
73	0.590142	1.33958	0.091348	-0.0130992	0.0136902	0.00809568
74	0.162291	0.338758	0.423794	0.114392	0.142534	0.0646467
75	-0.37991	-0.131165	-0.0748255	0.0771706	-0.0225072	0.0378209
76	-0.856964	-0.354155	-0.149295	-0.226571	-0.018187	0.0387005
77	-2.24369	-0.510186	-0.0157981	-0.665904	-0.14541	0.102913
78	-2.23256	-0.0230779	-0.198207	-0.695719	-0.203705	0.0898984
79	-1.08552	0.343598	-0.219808	-0.788292	-0.122397	0.0509657
80	0.564298	0.385073	-0.446221	-0.696346	0.0289683	-0.00454787
81	0.396321	0.146509	-0.228712	-0.707863	-0.0181545	0.054545
82	-0.22012	0.0851679	-0.188067	-0.745688	-0.0106955	0.0477301
83	0.997824	0.212114	-0.472065	-0.655568	0.0609962	0.00172231
84	1.54377	0.204059	-0.674898	-0.524357	0.0850299	-0.0332017
85	2.45971	-0.314602	-0.465493	-0.370964	0.111428	0.0180235
86	2.75257	-0.0947065	-0.773347	-0.294347	0.107409	-0.0501381
87	2.96254	-0.0926176	-0.965175	-0.228767	0.114812	-0.075828
88	3.06409	-0.0725125	-0.585442	-0.25364	0.013592	-0.0163662
89	2.57999	-0.632948	0.0299765	-0.105024	0.04072	0.0236348
90	2.26694	3.32624	-0.332696	-0.0485587	0.0505081	-0.0882381
91	2.18431	2.4203	0.270265	0.0545237	0.167988	-0.031685
92	2.24725	2.24615	0.470161	0.150137	0.157891	-0.0293199
93	2.23802	2.99521	0.107268	-0.0575954	0.0924366	-0.0440034
94	-3.01671	2.21412	-0.225899	0.146629	-0.218546	0.103735
95	-3.00018	2.15866	-0.0172362	0.231799	-0.0685755	0.019737
96	6.793	-3.44626	1.06086	1.14193	0.373145	0.103189
97	1.82318	-2.69584	0.560219	0.427076	0.0656533	0.0628242
98	4.93353	-2.9357	0.85049	0.575069	-0.185373	0.173947
99	6.03879	-4.49631	1.66258	0.698603	-0.435446	0.304718
100	-2.23479	1.7035	0.190422	0.242366	0.0344336	0.0954615
101	3.16246	-2.39026	1.90568	1.31825	0.498952	0.118303
102	5.86808	-3.39003	2.89133	0.751125	0.0445975	0.307983
103	-1.71616	2.2472	0.516974	-0.216203	-0.103529	0.0784097
104	-3.07088	2.26094	0.0375593	0.185825	-0.0495041	0.0171904
105	-1.57656	2.09626	0.687509	0.225075	-3.1282e-05	0.0822449
106	-2.19561	2.30523	0.436175	0.290483	0.0185823	0.043574
107	2.75726	2.36788	0.434643	0.397113	0.210432	-0.0472902
108	-0.870245	0.0683336	0.787499	0.0614732	0.199509	0.0813605
109	-0.861889	0.308258	0.491007	-0.0419117	0.198654	0.0572939
110	0.315152	0.965444	0.577969	0.0796247	0.144046	0.0387738
111	-1.91035	0.317542	0.0978843	0.101136	0.167585	0.0355675
112	-2.56298	-0.0960427	-0.349789	-0.0358417	0.0666572	-0.00872258
113	-3.34631	-0.544899	-0.27868	0.05729	0.106638	0.000367191
114	-3.30829	0.144753	-0.494742	-0.042096	0.0571576	0.0168646
115	-2.55191	0.344709	0.292374	-0.0885368	0.0846934	0.0637159
116	-2.73228	0.421829	-0.427609	0.0526382	0.0933745	-0.00549742
117	-2.58585	0.113522	0.350276	-0.140706	0.0351435	0.103583
118	-2.16872	0.319433	0.429545	-0.120719	0.0745178	0.0884184
119	-1.74056	0.501871	0.30006	0.0730144	0.0926821	0.0857318
120	-2.06803	0.565004	0.201275	-0.0176591	0.0781961	0.0402531
121	-1.99457	-0.0504882	0.311119	-0.242872	0.0517229	0.0799911
122	-1.94893	0.460169	0.0425359	-0.14406	0.0712574	0.0439237
123	-1.13177	-0.00905694	0.477028	-0.183732	0.0933805	0.0615287
124	-0.529056	0.578053	0.0147658	0.0488941	0.149546	-0.000787922
125	-3.01049	-0.39741	-0.20934	0.111331	0.0460544	0.0392763
126	-3.9829	-0.624206	-0.820912	-0.0464229	-0.0983973	0.00797284
127	-3.59547	-0.309013	-0.727102	0.0909508	0.0356844	0.00829674
128	-3.75118	-0.801929	-0.619904	-0.137462	0.00300555	0.0383886
129	-4.37329	-0.677737	-0.821642	-0.0577306	-0.145894	0.0286041
130	-3.75639	-0.735273	-0.538752	-0.0571917	-0.0488548	0.0203219
131	-1.65956	0.555926	-0.608165	0.0276206	0.00118771	-0.0336298
132	-2.12971	-0.00704897	-0.386226	0.0719787	0.0438293	-0.00893436
133	-2.33416	-0.308228	0.0134035	0.105207	0.104475	0.021137
134	-1.94401	0.417643	0.150154	-0.248186	-0.00591537	0.0865993
135	-1.93438	0.595718	-0.0284828	-0.0937053	0.0491845	0.0267625
136	1.96485	0.102749	-0.0646493	-0.139867	0.121179	0.00342885
137	2.33698	0.0368206	-0.328271	-0.177075	0.14938	-0.0197197
138	-1.57878	-0.572482	-0.178472	-0.0972387	-0.0177159	0.0300519
139	-2.39792	-0.904205	-0.203262	0.190644	0.086263	0.00384119
140	-1.77514	-0.288264	-0.00544911	0.020417	0.0749108	0.0614343
141	-1.62326	0.668233	0.317152	0.0540916	0.0662164	0.0633137
142	-1.56804	0.591548	0.337564	-0.00594587	0.120619	0.0459209
143	-1.78469	0.0828175	0.274628	-0.0802948	0.0638968	0.0675796
144	-1.90657	0.119806	-0.372155	0.118796	0.07786	-0.0287525
145	-1.54962	0.137996	-0.130327	0.00280255	0.0526744	0.0143974
146	-1.34539	0.768038	0.270819	-0.0632956	0.0556357	0.0389511
147	-1.59383	0.532111	0.0373734	-0.0592612	0.0474952	0.0145467
148	-2.04647	-0.50965	-0.236468	-0.0995501	-0.0136154	-0.0152601
149	-2.75398	-0.883145	-0.576554	-0.0946035	-0.0688758	-0.0187048
150	-3.54424	-1.23135	-0.485182	0.121893	0.00750576	0.0216463
151	-2.91405	-0.539579	-0.252048	0.115862	-0.0168567	0.0266702
152	-1.73168	0.478078	0.0364386	0.113296	0.02436	0.0408008
153	-1.21605	0.394794	0.584759	-0.00682687	0.0851918	0.0945281
154	-1.53505	0.195438	0.555362	0.0174412	0.129683	0.0803312
155	-1.77452	0.21581	0.367433	-0.25852	0.0455823	0.0809054
156	-2.03565	0.252945	0.277353	-0.522788	-0.0745395	0.0969199
157	-1.85467	0.337406	0.201578	-0.190073	0.00802509	0.0715772
158	-1.5295	0.451101	-0.162117	0.0503007	0.0483987	0.00723008
159	-1.48771	-0.499163	-0.179171	0.0652754	0.0359498	0.0243999
160	-1.69198	-0.160007	-0.308368	0.0727187	0.0833045	0.00650434
161	-1.82832	-0.319193	-0.0676285	0.212713	0.133006	0.0272579
162	-1.47884	-0.118629	-0.244915	0.0278009	0.0250723	0.0171346
163	-1.35063	-0.0250296	-0.181905	0.0529337	0.0707427	-0.00497008
164	-0.981683	-0.544572	-0.312067	0.210848	0.0162944	0.0348463
165	-1.60379	-0.832958	-0.367241	0.0810556	0.06351	0.000382072
166	-1.39199	-0.917741	-0.316465	0.116576	0.0849505	0.00623282
167	-0.613327	-1.06273	-0.0446718	0.152639	-0.00784369	0.0346247
168	-0.629828	-1.18563	-0.410678	0.0439846	-0.0970611	0.0042054
169	-2.23075	-1.04293	-0.733911	0.104387	-0.0601413	-0.0345436
170	-2.36468	-0.669387	-0.362959	0.0721551	0.0585815	0.0020556
171	-1.67446	-0.0454777	-0.100955	0.110235	0.0466321	0.0200403
172	-1.89415	0.549641	0.00819156	0.0489326	0.0437466	0.0257282
173	-1.33673	0.326445	0.197204	-0.0949132	0.0435	0.0374817
174	0.978093	1.99846	0.080135	-0.109102	0.0510964	-0.00219454
175	1.89915	2.94181	-0.208568	-0.197712	0.056602	-0.0566738
176	1.97294	2.63949	-0.0128903	-0.150962	0.0938233	-0.015264
177	1.94767	1.6854	0.633722	-0.00837531	0.158704	0.0574845
178	1.73246	2.6338	-0.00541568	-0.200274	0.0861378	-0.0265413
179	1.51685	2.40684	0.245915	-0.0445031	0.1722	-0.0386309
180	1.57643	2.82892	-0.0756638	-0.0848413	0.100214	-0.0562104
181	1.18689	2.80766	-0.477679	-0.232948	0.0624134	-0.0549565
182	1.17558	1.10261	0.677741	-0.101623	0.154415	0.0760492
183	1.04203	0.349368	1.15038	-0.0263194	0.268948	0.0863554
184	1.28352	0.739848	0.675722	-0.0469213	0.207477	0.0336257
185	1.18009	0.420045	0.889085	0.00484018	0.200629	0.0785145
186	1.72245	0.262553	0.0709063	-0.107259	0.0882406	0.0376344
187	1.80797	0.192908	-0.334242	-0.237784	0.0833298	0.0085473
188	-2.46761	-0.138761	0.567208	-0.0837961	0.141649	0.0769965
189	-3.58936	-0.376821	-0.484026	-0.278779	-0.012366	0.0407402
190	-1.66858	0.0998493	0.2903	-0.123963	0.115542	0.0631286
191	-1.19524	0.104528	0.085969	0.0212861	0.0554705	0.0133446
192	-0.133314	-0.589171	0.0991846	-0.0574553	-0.00323105	0.0350191
193	-0.185396	-0.751319	-0.0459239	-0.0601306	0.0642391	0.0310052
194	-1.02893	-0.538576	0.1068	0.0736415	0.147578	0.0521806
195	-3.08363	2.2825	-0.275235	0.269959	0.0427585	-0.0142722
196	-2.67259	1.95678	0.232899	0.253828	0.0345433	0.050816
197	-2.63608	2.13316	0.14865	0.264547	0.0758386	0.0181117
198	-2.4535	2.27293	-0.00629644	0.150659	0.0277484	0.0261025
199	-2.73748	2.02229	0.125661	0.268351	0.00385465	0.0468386
200	-2.94329	2.71171	-0.44567	0.291335	0.0194753	-0.0387204
201	-2.65004	1.72747	0.105541	0.141333	0.00332035	0.0571897
202	-2.86662	2.26385	-0.365381	0.0490126	-0.0145307	0.00899253
203	-3.05179	2.01028	-0.0747918	0.16531	0.0243142	0.0422942
204	-2.92677	1.75412	-0.0410042	0.0937989	-0.0298052	0.0709704
205	-2.82634	1.92048	0.0101122	0.0540202	-0.0482441	0.0718242
206	-4.25603	-0.345231	0.0206034	0.451483	-0.0462857	0.0653062
207	-4.56418	-0.763582	0.289256	0.265705	-0.282611	0.12053
208	-4.18807	-1.50986	0.212989	0.183296	-0.316465	0.0669746
209	-4.2964	-1.30912	-0.108205	0.0496573	-0.405925	0.0569576
210	-4.61661	-1.68914	0.0147614	0.205279	-0.36593	0.109584
211	-4.22499	-1.64595	0.159051	0.245103	-0.266336	0.0790599
212	-2.63622	-1.57053	-0.419408	-0.430494	-0.392928	0.0244906
213	-1.52771	-3.14905	-0.656009	-0.02716	-0.214812	-0.0472991
214	-0.725203	-2.82992	-0.89763	-0.339434	-0.109536	-0.0739073
215	2.22861	-2.41364	-1.40323	-0.886129	-0.262501	-0.0449237
216	-0.461498	-2.49829	-0.536636	-0.183952	-0.213691	-0.03602
217	-0.604566	0.524985	0.456255	-0.064106	-0.0698626	0.0739427
218	-1.23159	1.8556	-0.230729	-0.176431	-0.184282	0.0587267
219	-1.29332	1.62803	0.0105113	-0.268781	-0.157695	0.107281
220	-1.30527	2.21811	-0.156255	-0.224705	-0.132095	0.0402838
221	-1.02299	2.75651	-0.505423	-0.364925	-0.196376	-0.0257403
222	-0.982834	1.68847	0.221902	-0.296696	-0.0533773	0.0443189
223	-0.842956	1.33789	0.487231	-0.302505	-0.0641228	0.0796916
224	-0.763774	1.82516	0.14702	-0.58407	-0.194991	0.0663583
225	-0.793615	1.66491	0.213068	-0.95786	-0.18357	0.0790907
226	-0.925319	1.08131	0.665463	-1.25274	-0.166046	0.0987786
227	-0.178101	0.844532	0.913663	-1.48387	-0.299889	0.165599
228	-0.307133	0.671738	0.960112	-1.35961	-0.318396	0.181106
229	-0.381271	1.03711	0.815991	-1.32178	-0.292912	0.121787
230	-0.355403	1.30507	0.610998	-1.32396	-0.327757	0.123818
231	-1.33297	0.69157	0.495493	-1.45596	-0.308481	0.124822
232	-0.0442688	0.122826	0.825502	-0.893782	-0.123491	0.102279
233	-0.410282	0.177329	0.86133	-0.777346	-0.0768472	0.106775
234	-0.908321	0.0537016	0.811296	-0.621901	-0.10605	0.123229
235	-0.450282	-0.035751	0.532827	-0.446136	0.0232186	0.0606458
236	0.623821	-0.545433	0.495614	-0.155998	0.120329	0.0626464
237	0.794891	-0.374167	0.475205	-0.120474	0.0789421	0.0602939
238	1.39879	0.295214	0.186933	-0.269723	0.225562	0.00815223
239	2.04476	-0.1196	0.160412	-0.453584	0.104244	0.0273454
240	2.98741	-1.56105	0.311986	-0.455748	0.0425154	0.105936
241	3.14636	-0.846518	-0.0478159	-0.282018	0.040761	0.0261491
242	3.02215	-1.0347	0.23072	-0.24189	0.0356886	0.0915665
243	2.4553	0.271576	-0.449557	-0.24182	0.206782	-0.0364605
244	2.41515	1.50545	0.101092	-0.247863	0.150562	-0.000877036
245	1.98524	2.11646	0.22003	-0.0251549	0.220754	-0.0262346
246	1.56143	2.46342	-0.200527	-0.0989345	0.196805	-0.0898516
247	1.6548	2.98702	-0.488364	-0.420595	0.0981792	-0.0955845
248	1.6774	1.83012	0.26377	-0.157667	0.2231	0.000557973
249	1.58675	2.2053	0.062317	-0.207134	0.211374	-0.0373418
250	1.72658	2.31628	-0.0423366	-0.279062	0.182118	-0.037443
251	2.09173	2.28538	0.282175	-0.128312	0.198841	-0.0122763
252	2.3939	2.547	0.388746	0.160962	0.34734	-0.0747935
253	2.50913	2.57959	0.420333	-0.0250688	0.104334	-0.00729065
254	2.44646	2.43125	0.669025	0.220394	0.199206	-0.017927
255	2.44897	2.18171	0.878478	0.144005	0.191842	0.0223031
256	2.37463	2.2115	0.754559	0.142275	0.220934	-0.00128259
257	2.18145	2.76724	0.0442288	0.0142056	0.174597	-0.0635431
258	2.24072	1.98677	0.301794	-0.0338328	0.18237	0.0173562
259	2.38857	2.56627	0.118834	0.0738094	0.165281	-0.0527162
260	1.8931	2.88117	-0.18656	-0.131511	0.0873565	-0.0477456
261	1.23594	2.30059	0.0977532	-0.252237	0.122763	-0.0152218
262	1.40168	1.80229	0.313315	-0.317048	0.212267	0.0336894
263	1.76087	2.75191	-0.100346	-0.212295	0.13668	-0.0848244
264	1.73264	2.53168	-0.0741473	-0.195494	0.0942356	-0.0291012
265	1.8006	2.37425	0.260567	-0.0800184	0.154885	-0.000428444
266	1.22175	2.38812	0.247223	-0.00225653	0.199089	-0.010885
267	1.19183	2.38096	0.248026	-0.193251	0.137124	-0.00357927
268	1.53585	2.54003	0.0918144	-0.163961	0.104683	-0.00881986
269	1.60261	2.33238	0.250027	0.0271418	0.136765	0.00628785
270	1.61341	2.84889	-0.105404	-0.112478	0.0726558	-0.0264398
271	1.57658	2.67222	0.076308	-0.0492849	0.10866	-0.0185333
272	1.35059	2.75988	0.0157483	0.00661638	0.141825	-0.0360937
273	1.55906	2.1199	0.558938	-0.0499357	0.142743	0.0421193
274	1.74088	2.85491	0.0353624	0.152787	0.111087	-0.028927
275	1.41725	2.70965	-0.097795	-0.00802741	0.0852947	-0.0485392
276	1.56635	1.4371	-0.00574421	-0.295055	0.0587649	0.0151145
277	1.97817	-0.0252202	0.414811	0.0354347	0.0702899	0.0567173
278	-0.313642	-1.09109	0.353597	-0.0257583	0.0624623	0.0314586
279	-1.15213	-1.73871	0.105849	-0.18916	-0.0353205	0.0132213
280	-0.538763	-1.33889	-0.0275812	-0.324536	-0.0501225	0.015464
281	0.273134	-1.69802	0.303327	-0.336337	-0.0292825	0.0710727
282	0.219499	-1.58366	0.378622	-0.241346	0.00591941	0.0847894
283	0.33082	-1.57404	0.248593	-0.0383966	0.0254007	0.0576064
284	0.330915	-1.30116	0.117445	-0.0973564	0.0519342	0.0214424
285	0.5599	-1.22244	0.136245	-0.120806	-0.00672874	0.0642103
286	0.587534	-1.12512	0.218436	-0.0819955	0.0351551	0.0398491
287	-0.362287	-0.729582	-0.114867	0.0813643	0.0575101	0.00238074
288	-0.489391	-0.856914	-0.057977	0.119412	0.0666658	0.0184583
289	-0.535824	-0.833654	0.0354285	0.184015	0.0784888	0.0327402
290	-0.611284	-0.511195	-0.324518	0.0841478	0.0850565	-0.0224743
291	-0.697221	-0.832853	-0.120031	0.0981386	0.121523	0.0016259
292	-0.2953	-0.824933	-0.15817	-0.0351612	0.111192	0.0109654
293	0.542667	-0.536107	-0.261531	-0.0310478	0.0479526	0.00216925
294	1.03862	-0.969622	0.0486386	-0.148172	0.0890229	0.0476744
295	1.09334	-0.647349	-0.125192	-0.118101	0.0716018	0.0175868
296	0.701278	-0.970744	-0.0900333	-0.158573	0.0959812	0.0263198
297	0.635297	-1.12342	-0.0286183	-0.0715757	0.0918164	0.0376388
298	1.76617	-0.993142	-0.0942805	-0.157685	0.0461722	0.038021
299	3.02368	-0.634815	-0.16702	-0.188617	-0.0161693	0.0249408
300	3.2547	-0.836546	-0.265453	0.0188593	-0.0102342	0.00136016
301	3.38852	-1.24476	0.13061	-0.119471	-0.0219803	0.0679837
302	3.11032	-1.4475	0.40629	-0.189535	0.0102191	0.101015
303	2.40726	-0.981008	0.127626	-0.309147	-0.0300951	0.0567418
304	1.62024	-1.39212	0.479746	-0.250883	0.0351243	0.0863929
305	1.19155	-1.584	0.70226	-0.00976906	0.0127188	0.0681801
306	1.27335	-0.832442	0.221326	-0.333727	0.0150339	0.0335642
307	1.43087	-1.40073	0.549569	-0.22315	0.0532314	0.0953272
308	1.5158	-1.02803	0.26193	-0.362175	-0.0214933	0.049707
309	1.37631	-1.22995	0.193585	-0.048675	0.0291206	0.0488271
310	-1.56898	0.433733	0.00896838	0.0746344	0.0608217	0.044798
311	-3.32259	-0.828204	-0.572043	-0.0399585	-0.085235	-0.0132702
312	-1.64839	0.159383	-0.157754	0.166454	0.091858	-0.0343078
313	-2.53757	0.275715	-0.468696	-0.0394883	-0.0601342	-0.0107318
314	-2.76271	-0.516738	-0.346975	0.0843839	0.0264359	-0.017173
315	-1.40851	0.106265	-0.230248	0.107948	0.106309	-0.0174448
316	-1.60997	0.121208	0.265321	0.190098	0.116036	0.00477784
317	-2.1921	-0.92182	-0.254485	0.310853	-0.0612542	-0.0891909
318	-2.05301	-0.0431375	-0.669474	0.0666118	0.0229551	-0.0259798
319	-2.67135	-0.583686	-0.607793	0.128013	0.061295	0.00171751
320	-1.56641	0.153701	-0.0914637	0.110276	0.0448335	0.0359462
321	-1.8371	0.932016	0.279541	0.134528	0.0372836	0.0538365
322	-2.78576	2.40024	-0.196405	0.295514	-0.0775068	0.010054
323	-2.75417	2.4444	-0.302052	0.181234	-0.0268413	-0.0204381
324	-2.41393	2.68988	-0.19623	0.185453	-0.0402163	-0.00640455
325	-2.44386	2.41353	-0.0420434	0.0981188	-0.0842409	0.034317
326	-2.41596	2.64951	-0.259746	0.0642202	-0.0938855	-0.00524041
327	-2.12831	2.27801	0.178885	0.122755	-0.0391208	0.0349391
328	-1.71735	2.71389	0.204922	-0.127533	-0.113202	0.0123472
329	-1.10645	2.18842	0.73828	-0.21736	-0.260904	0.0426374
330	-1.1869	2.08554	0.865153	-0.474387	-0.111098	0.127643
331	-1.10785	2.33166	0.60459	-0.478373	-0.208374	0.117209
332	-1.33534	2.35732	0.589057	-0.445014	-0.16353	0.0878735
333	-1.35096	2.2122	0.565344	-0.58625	-0.191638	0.106691
334	-1.31106	1.8319	0.870771	-0.478774	-0.177564	0.147364
335	-1.22391	1.83682	0.74317	-0.373351	-0.138467	0.121359
336	-1.76192	2.87954	-0.0369509	-0.298349	-0.128537	-0.00127716
337	-2.55075	2.37637	-0.407607	0.243303	-0.0577838	0.0125142
338	-2.4723	2.96632	-0.759447	0.17814	-0.130876	-0.0477087
339	-0.480737	-0.179965	1.35393	-0.690595	0.275998	-0.066485
340	1.15453	0.738743	0.559348	-0.182365	0.250375	0.0115962
341	2.30804	-0.197573	0.134607	-0.0783047	0.131322	0.0224261
342	2.64234	0.359666	-0.940893	-0.0921282	0.111923	-0.100976
343	2.38734	0.456133	-1.02418	-0.205106	0.186658	-0.0890696
344	1.88918	0.647898	0.210813	-0.0971906	0.194417	0.000787788
345	1.56421	0.524607	0.217434	-0.18525	0.0572201	0.0287568
346	1.35333	-0.164789	-0.0899223	-0.1756	0.0372292	0.0290758
347	1.91184	-0.536345	-0.725186	-0.362483	0.0065586	-0.0403636
348	2.85283	-0.827631	-0.686327	-0.203697	0.111276	-0.0286707
349	2.94651	0.298056	-0.938404	-0.107536	0.110098	-0.129565
350	2.44467	0.0602254	0.321272	-0.191099	0.112936	0.0550611
351	1.95046	1.08243	-0.0235141	-0.0646047	0.160225	-0.0244209
352	2.11454	-0.0140273	-0.785234	-0.315013	0.131866	-0.055969
353	2.89378	0.238978	-0.548028	-0.098815	0.0687879	-0.0259196
354	2.17288	-1.08146	-1.67406	-1.01137	-0.00886016	0.0752858
355	0.958489	-0.29177	-0.721729	-0.37119	0.203471	-0.0640544
356	1.40796	0.805269	-0.653897	-0.319842	0.198866	-0.0934302
357	2.15404	0.132352	-0.303026	-0.0218265	0.108689	-0.0446496
358	1.49562	-0.543968	-0.876391	-0.35112	0.229845	-0.0157781
359	2.6254	-0.611505	-0.563245	-0.270756	0.0603057	0.0059453
360	2.66568	0.212324	-0.775821	-0.159262	0.133973	-0.0663515
361	2.12218	2.38517	0.144867	0.0747058	0.164115	-0.0424971
362	2.61649	2.80633	0.137407	0.239654	0.173835	-0.0753578
363	3.00372	2.34072	0.369507	0.174344	0.172261	-0.019176
364	3.13469	2.79541	0.0249621	0.226904	0.0984414	-0.0569524
365	3.15299	3.6952	-0.42737	0.186974	0.0168356	-0.137264
366	3.14811	2.85459	0.23238	0.240687	0.107698	-0.0614865
367	3.00591	2.45648	0.350383	0.306676	0.20184	-0.0485715
368	3.03571	2.63562	0.0825733	0.234715	0.0932004	-0.0480471
369	3.00378	2.84904	0.0808163	0.0916061	0.095495	-0.0398635
370	3.06111	2.72431	0.0823204	0.155775	0.0843595	-0.0518964
371	-1.31547	0.457338	0.208271	-0.0781308	0.0789589	0.0530714
372	-2.66593	1.43591	-0.309482	0.106704	-0.0385842	0.0362561
373	-1.12964	2.17923	0.05235	-0.0568698	0.0274855	0.0133456
374	-1.78631	2.19902	-0.0459091	0.183208	0.00430185	0.0172369
375	-1.6518	2.20744	-0.129307	0.219298	0.00823113	-0.00302538
376	-3.50566	2.12706	-0.486949	0.0171906	-0.164726	0.0714142
377	-3.07413	2.39357	-0.498637	0.0836191	-0.0827514	0.00242566
378	-2.98037	1.83484	-0.282509	-0.0872381	-0.105304	0.0749527
379	-0.225719	0.336253	0.307955	-0.121225	-0.0990721	0.0248118
380	0.897411	-1.60094	0.224092	-0.169288	-0.168459	0.0472627
381	3.12363	-1.91169	0.368449	-0.362904	-0.257065	0.0978714
382	1.77198	-1.26769	-0.00876002	0.0532973	-0.1215	0.0425584
383	-2.15885	-1.21948	0.072936	0.17821	-0.0575174	0.0639939
384	-2.36828	-0.379539	-0.58582	0.138362	-0.0786187	-0.0271804
385	0.413681	-0.857582	0.431465	-0.0947473	0.0121085	0.0517644
386	0.42878	-0.808414	0.456149	-0.167883	0.0340739	0.0423406
387	0.262071	-0.887481	0.498605	-0.0352539	0.0148872	0.0533037
388	-1.10306	-0.699329	-0.15627	0.11224	0.0269073	-0.00701239
389	2.76187	-1.60989	0.366677	0.088893	0.0687268	0.0733515
390	3.06447	-0.844613	-0.279412	-0.0849177	-0.0417547	0.0239283
391	3.19925	-0.776831	-0.201509	-0.0271493	-0.0507572	0.0341314
392	3.34942	-1.06239	-0.179135	0.136616	0.0187558	0.0263701
393	2.59342	-0.637886	0.0881204	-0.249692	-0.0839461	0.126222
394	2.54281	-0.777755	0.112498	-0.227499	-0.02893	0.029403
395	3.06872	-1.07152	-0.149303	0.120571	0.0425117	0.0336749
396	-3.90715	-1.47243	0.440355	-0.201857	0.32279	-0.0196394
397	-1.00018	-0.493558	0.10368	0.00397132	0.140228	0.0204401
398	-0.881166	-0.662077	0.145678	0.0132819	0.14305	0.018874
399	-1.07889	-0.669565	0.0312257	0.118607	0.175234	0.0123854
400	-2.41837	-0.48335	-0.738737	0.0729787	0.0954387	-0.0487996
401	-2.20342	-0.689596	-0.536042	0.153237	0.108778	-0.0382098
402	-0.981237	-1.01891	-0.312894	-0.0564239	0.0762048	-0.0187303
403	-1.35721	-0.935726	-0.326185	0.00393123	0.0690682	-0.00199144
404	-1.42737	-0.0127176	-0.586878	-0.0102576	0.00144099	-0.0375846
405	-2.08359	-0.401995	-0.594151	0.0960045	0.0717187	-0.0098596
406	-2.45172	-0.455198	-0.607713	-0.000292049	-0.0177711	0.0227769
407	-1.09546	-0.701987	-0.192622	0.164789	0.0389374	-0.00479688
408	-1.00108	-0.418708	-0.507741	0.290381	0.0433883	-0.0318409
409	-0.958645	-0.169335	-0.516879	-0.096614	-0.0189024	-0.045277
410	-0.917955	-0.473788	-0.256635	-0.0274337	0.019171	-0.0162541
411	-1.19954	-0.164721	-0.19346	0.159513	0.0649447	-0.00845965
412	-0.958808	0.419536	-0.432606	-0.122845	-0.0485594	0.00168561
413	-0.820117	-0.336403	-0.176278	-0.0978803	0.0534022	0.0212947
414	-1.59562	0.0427457	-0.440953	0.0340827	0.0567888	-0.0436573
415	-1.17182	0.591416	-0.253961	-0.115229	-0.00986486	-0.000291995
416	-0.804478	-0.154308	0.204547	-0.105723	0.0623284	0.0475776
417	1.07046	1.44669	0.0256426	-0.355755	-0.0391246	0.0341647
418	1.28214	1.80448	0.154042	-0.313449	0.0442133	0.0220548
419	1.24542	2.16267	-0.17818	-0.312155	0.0753033	-0.0313833
420	1.31276	2.86849	-0.580345	-0.242198	0.0288348	-0.0842505
421	1.79594	-0.0790667	0.0515476	-0.16662	0.0202238	-0.0289274
422	1.44939	0.310388	-0.328283	-0.110002	-0.0072178	-0.0167914
423	1.79068	0.50641	-0.64524	0.0756904	-0.00461773	-0.0474518
424	2.56656	0.38059	-0.684727	0.0266694	-0.0253051	-0.0482529
425	2.57923	0.169301	-0.701078	-0.108208	-0.0422794	-0.0202124
426	2.70635	0.481865	-0.720938	-0.030048	-0.0209338	-0.0485836
427	2.12543	0.773375	-1.27229	-0.27552	0.133922	-0.077352
428	2.35572	0.154808	0.218467	-0.0623798	0.0670365	0.0451278
429	1.55603	1.09178	0.243393	0.0367689	0.108334	-0.000572568
430	1.60049	0.0877151	-0.784226	-0.367609	-0.00752595	-0.036769
431	1.50637	0.603423	-0.723681	-0.284494	-0.0147494	-0.0415683
432	3.44143	-1.40221	-0.129859	-0.201574	-0.10283	0.0549528
433	2.60987	-0.929981	-0.355246	-0.190234	-0.00129877	-0.00313532
434	3.13666	-0.986505	-0.532053	-0.382908	-0.0644452	0.0485972
435	2.17808	0.313513	-0.552528	-0.115461	0.0790908	-0.00193751
436	2.76539	0.218697	-0.427779	-0.0724416	0.0751109	-0.0210889
437	0.499268	0.0763195	-1.48748	-0.829316	-0.0512717	-0.0566224
438	-0.429654	-0.481825	-1.13282	-1.06431	-0.0716428	0.0610603
439	2.92384	-0.222698	-0.54775	-0.110387	0.115103	-0.0147897
440	2.45229	0.185114	-0.215721	-0.123194	0.120084	0.00772796
441	3.10482	-0.304776	-0.690738	-0.0251737	0.0396852	-0.0248667
442	2.31811	0.353562	-0.540536	-0.0210003	0.0917987	-0.0285523
443	2.12746	0.875973	0.262842	-0.0212129	0.0792948	0.0213191
444	0.866592	0.661635	0.283146	-0.195039	0.121098	0.0333083
445	1.90635	0.687183	-0.178192	-0.0828528	0.0200053	0.0158792
446	2.5375	0.235995	-1.08613	-0.196931	0.0246324	-0.0699498
447	0.230168	0.629063	-0.641034	-0.495647	-0.0196563	-0.0499297
448	2.42567	-1.02567	-0.690943	-0.303554	-0.152715	0.00747387
449	1.94779	-0.996507	-1.15936	-0.155422	-0.0816447	-0.0605784
450	1.40157	-0.574164	-1.19514	-0.398357	-0.0969855	-0.0433643
451	2.50065	-0.182073	-1.18447	-0.328754	-0.0051955	-0.072624
452	3.08828	0.0768016	-1.0821	-0.0547553	0.0434413	-0.079344
453	2.98129	-0.222216	-1.11624	-0.111855	0.0292095	-0.0629252
454	3.09204	0.0554728	-0.944178	-0.00483254	0.0320888	-0.0583482
455	3.06836	-0.0571426	-1.06978	-0.0832796	0.067854	-0.0401206
456	2.37163	0.164623	-0.839238	-0.295685	0.0228804	-0.0426439
457	0.167531	-0.167327	0.0831767	-0.0724268	0.049336	0.00807479
458	1.70933	0.211068	-0.265135	-0.134082	0.0320059	0.000830591
459	0.326978	-1.0026	-1.25978	-0.521461	0.00049858	-0.0158792
460	2.78475	-0.468107	-0.633296	-0.23802	0.078012	-0.00386068
461	2.93927	-0.0631464	-0.759604	-0.0738136	0.151973	-0.0806859
462	2.98038	-0.102694	-1.03903	-0.171006	0.0812553	-0.0746199
463	3.23427	-0.407956	-0.847696	-0.156076	0.0882213	-0.0381798
464	2.79567	0.243135	-1.12719	-0.137914	0.0682918	-0.0870126
465	2.67051	-0.234097	-0.440058	0.00504349	0.0774624	-0.0188194
466	3.98037	-0.271238	-0.874707	0.0164428	-0.0253444	0.00465018
467	3.61971	-0.280876	-0.866902	-0.200244	0.0604833	-0.0232802
468	-0.324514	-0.0361887	-0.81555	0.225425	-0.155739	-0.0144914
469	-0.433296	0.131975	-0.70838	0.198783	-0.132251	0.00243495
470	-3.38244	0.104174	-0.911232	0.412222	0.00742231	0.00190945
471	-0.624977	-0.850871	-0.395457	0.256562	-0.00723516	0.0128782
472	0.337836	-0.100764	-0.11909	0.25478	0.0129119	0.0288978
473	0.194777	-0.191334	-0.0617088	0.14251	-0.00585958	0.0432272
474	-0.234057	-0.0531955	0.184259	0.164499	0.0386867	0.0461557
475	-0.298979	-0.672787	0.268479	0.101583	-0.0347768	0.128452
476	-0.478184	-0.0451733	-0.150243	0.15542	0.0166215	0.0403874
477	-0.242063	0.00570098	-0.191013	0.126224	-0.0190493	0.0357963
478	-0.998366	-0.487405	-0.380714	0.0840032	0.00678139	0.0305086
479	-0.522087	-0.113914	-0.342278	0.0626555	-0.0192505	0.0278489
480	-0.41852	-0.540151	-0.83282	0.18204	-0.109499	-0.00348696
481	-1.70789	-0.556635	-1.13479	-0.013361	-0.157205	-0.0332625
482	-1.3534	-0.584657	-0.778771	0.30816	-0.0646359	-0.0187842
483	-1.2195	-0.191525	-1.039	0.344444	-0.0793591	-0.0339255
484	-1.16216	0.207413	-0.256929	0.202146	-0.0543296	0.0285207
485	-1.09459	-0.146146	-0.678111	0.129542	-0.027897	-0.0535912
486	-1.17816	0.462973	-0.347747	0.0889239	0.0293272	-0.041571
487	-1.17579	-0.568221	-0.554196	0.115087	0.0535708	-0.0555038
488	0.306123	0.243431	-0.0996978	-0.400334	0.0524979	-0.0323728
489	1.98326	-0.309752	0.406666	0.0749419	0.150062	0.037353
490	-0.876158	0.126505	-0.448297	-4.94885e-05	0.00787964	-0.0256693
491	-0.418771	-0.213687	0.320166	-0.086818	0.0401981	0.0165383
492	-0.149406	-0.282831	0.45876	-0.0611825	0.128956	0.0595178
493	0.410379	-0.180815	0.169926	0.0656868	0.0947747	0.00871856
494	-0.433165	-0.524131	-0.251842	-0.018029	-0.0591851	0.0095147
495	-0.181588	-0.133373	-0.0341419	-0.0117187	0.0221313	0.000951714
496	-0.837489	-0.412961	-0.177325	-0.295861	-0.0555197	0.000462287
497	-1.05833	-0.614874	0.100114	-0.388256	-0.0415714	0.0283702
498	-0.440385	0.527937	-0.0850992	-0.0819722	-0.0134061	0.0213061
499	-0.653499	-0.100388	-0.0770157	-0.158639	-0.0238798	0.0122153
500	-0.345728	-0.144045	-0.23845	0.178618	0.0185099	-0.0316887
501	0.0308228	-1.15482	-0.157858	0.43666	0.0504002	0.0109859
502	-1.13129	0.119764	-0.298211	0.238437	0.11775	-0.0341321
503	-2.18722	-0.0851047	-1.02032	0.279936	0.0312909	-0.0982955
504	-0.35929	0.44092	-0.151566	-0.226341	0.028416	-0.0246091
505	3.27955	-0.875803	-0.23619	-0.143214	0.0249377	0.0146183
506	3.61626	-0.781361	-0.383212	0.204223	0.00360366	0.0147925
507	3.48853	-0.594383	-0.650322	0.0823224	0.0664735	-0.0379528
508	-0.780103	-0.12581	0.271487	0.02521	0.111109	0.0674163
509	-0.191859	-0.245693	0.097523	0.126657	0.0828832	0.0162636
510	-1.23335	-0.83655	-0.208776	0.0229781	-0.0369119	0.0477753
511	-0.918444	-0.00480185	-0.670926	0.107233	-0.0125528	-0.03322
512	-1.67284	0.0310177	-0.506846	0.464175	0.123044	-0.0425651
513	-2.0737	-0.232199	-0.381411	0.409448	0.124626	-0.0178206
514	-0.880274	-0.426712	-0.302276	0.0923227	-0.0292311	0.011135
515	-0.780263	-0.280002	-0.47934	0.153464	-0.00765616	0.0030504
516	-1.5787	-0.161979	-0.250034	0.156922	0.0616037	-0.00299885
517	-0.31711	-0.556855	0.0838203	0.0348966	0.02817	0.0546281
518	-0.706321	-0.0428464	-0.225832	-0.00458138	-0.0411044	0.023346
519	-0.713413	-0.299412	-0.0322205	0.0682664	0.0146588	0.0146742
520	-0.611557	-0.759459	-0.00377485	0.0278575	-0.105086	0.053576
521	-0.853199	-0.0630902	-0.112957	-0.118277	-0.0944531	0.0437861
522	-0.876183	0.00941636	-0.18016	-0.337633	-0.150987	0.0764348
523	-2.03782	0.209696	0.125679	0.233985	0.140456	0.0343721
524	-0.201903	-0.255653	0.0754376	-0.00253533	0.0958875	-0.0370098
525	-1.36617	-0.552839	-0.383987	0.288838	0.036479	-0.0255152
526	-1.70863	-0.902488	-0.455624	0.36517	0.110103	-0.032111
527	-0.720561	0.141153	-0.119691	0.188681	0.0392866	0.00998961
528	-1.88711	-0.464441	-0.164943	0.306365	0.107389	-0.00385149
529	-0.971648	-0.470078	-0.515747	0.156179	0.00172676	-0.0350329
530	-2.01811	-0.636443	-0.545648	0.439659	0.122501	-0.0391696
531	-1.72877	0.164929	-0.676622	0.237451	0.0972767	-0.0652828
532	-1.5483	-0.473688	-0.434112	0.205233	0.0446166	-0.0119935
533	-0.976376	-0.441927	-0.577774	-0.412595	-0.138631	0.0131469
534	-0.654024	-0.280155	-0.243621	-0.396786	-0.0888153	0.012168
535	-0.484248	-0.465432	-0.288572	-0.246547	-0.0657881	-0.0208291
536	-1.61541	-0.302138	-0.496389	-0.33756	-0.091762	-0.0155233
537	-0.0403969	-0.422435	-0.368641	0.0765035	-0.105605	-0.00711223
538	-0.729794	-0.223096	-0.541303	0.255627	-0.106708	0.0259536
539	-1.27076	0.125158	-0.788408	0.214172	0.0360176	-0.0832741
540	-1.4845	-0.330354	-0.53075	0.29283	0.110741	-0.0427667
541	-1.68474	0.370777	-0.673445	0.125512	0.00292772	-0.0670702
542	-1.49935	0.335784	-0.571822	-0.126575	-0.0754886	-0.015287
543	-2.00978	1.10183	-0.0918801	0.251385	0.0999892	-0.00498201
544	-0.178949	0.818623	0.357277	0.169808	0.105141	0.00899914
545	-0.274957	1.4288	-0.116708	0.300274	0.131857	-0.0767705
546	0.293452	-0.00731297	0.124624	0.233684	0.0953818	-0.00622198
547	0.23068	0.094636	-0.0513221	0.129386	0.0800668	0.00806972
548	0.104941	-0.286329	0.129267	0.243406	0.144819	0.0291016
549	0.119258	-0.739238	0.437705	0.160436	0.0941777	0.0772126
550	-0.496206	-0.117342	-0.216922	0.13762	0.0637788	-0.0013915
551	-1.03901	-0.808829	-0.148866	0.0489496	0.0214942	0.043254
552	-1.14624	-0.445057	-0.391008	0.170088	0.00718472	0.00512939
553	-0.740638	-0.298119	-0.3129	0.157435	0.0234859	0.0235618
554	-1.30724	0.0626859	-0.735971	0.426122	0.0552614	-0.0593925
555	-2.18735	-0.252122	-0.568502	0.494181	0.182348	-0.0673006
556	-1.28487	0.375038	-0.168274	0.086049	0.0425534	0.0241889
557	-1.61764	0.0205465	-0.380075	0.255173	0.139871	-0.0387507
558	-0.686095	-0.158437	-0.329192	0.137157	0.0442722	0.00758246
559	-0.63361	-0.455899	-0.250048	0.100102	0.0627476	0.0214987
560	-1.4438	-0.20911	-0.618903	0.323291	0.0817401	-0.0391358
561	-0.126685	-0.460527	0.0801013	0.0961652	0.0855891	0.0118254
562	0.0491701	-0.476361	0.0569025	0.0390705	0.0521473	0.0427912
563	-2.48736	-0.570872	-0.415466	0.173564	0.112993	-0.000516861
564	-0.649134	-0.724401	-0.115174	0.0251541	0.0521077	0.0247022
565	-1.21093	-0.798922	-0.174417	-0.0960573	0.0603203	0.0275088
566	-0.428907	-0.316383	-0.240972	0.11815	0.0961117	-0.0175635
567	-0.715399	-0.3431	-0.205394	0.196278	0.0553082	-0.0130271
568	-1.3931	-0.0167037	-0.230331	0.282008	0.0790467	0.0244557
569	-1.75018	0.137233	0.161952	0.149094	0.0772161	0.0504334
570	-1.86289	0.0743621	-0.0179946	0.0291841	0.0138578	0.057444
571	0.846695	-0.848205	0.373583	0.18917	0.22398	0.0563228
572	1.70579	-1.27296	0.412866	0.245913	0.162801	0.085337
573	0.868058	-0.767521	0.656865	0.387916	0.305577	0.0375897
574	-0.0734616	0.00635987	0.506705	0.505767	0.248667	0.0119012
575	-0.495493	0.484237	0.598629	0.398837	0.193533	0.04233
576	-0.503796	0.570957	0.700173	0.369827	0.262479	0.0411293
577	-0.437855	0.902999	0.401354	0.476641	0.258936	0.0154384
578	-0.334794	0.537747	0.639344	0.33147	0.14372	0.0584799
579	-0.421038	0.287419	0.724334	0.12601	0.162663	0.0633575
580	-0.493155	0.694562	0.740496	0.259034	0.189466	0.0483457
581	-0.450166	0.995908	0.556007	0.310048	0.210508	0.0321807
582	0.396359	0.569745	0.347813	0.158143	0.104265	-0.000362607
583	1.51664	-0.874135	0.801324	0.285494	0.196772	0.0474773
584	1.33788	-1.09661	0.234385	0.0703083	0.112603	0.0330927
585	0.668213	-1.36271	0.451594	0.05936	0.0680146	0.0701176
586	0.0726532	-0.221056	0.0994979	-0.0242689	0.0333322	-0.0132923
587	0.665166	-0.82857	0.315525	-0.047891	0.036779	0.0355382
588	1.75274	-1.22153	0.309218	0.151582	0.0214276	0.0556514
589	1.13129	-0.396103	0.00278106	0.0656301	0.164095	-0.0522794
590	-0.41034	-0.508083	0.407881	0.111472	0.158922	-0.00516715
591	-0.331405	-0.221257	0.35039	-0.00575213	0.0716387	0.0313438
592	1.16151	-0.322779	0.673531	-0.174747	0.0870335	0.0384336
593	1.97056	-0.0527153	0.493056	-0.092582	0.078783	0.0160202
594	0.979213	0.123712	0.495769	0.0504227	0.149081	0.010992
595	1.27355	0.030997	0.460665	-0.0959957	0.0846415	0.0480103
596	3.92681	0.713408	0.343307	-0.137421	0.0357795	0.027486
597	3.85415	1.53436	-0.135596	-0.104956	0.0490435	-0.0436852
598	3.88418	0.674237	0.55136	-0.00105301	0.102108	0.0392938
599	3.83151	0.467353	0.638803	0.121556	0.106951	0.05326
600	3.83251	0.836924	0.495068	-0.0980026	0.100263	0.015279
601	3.75508	0.397976	0.779075	0.0586965	0.0867625	0.0808359
602	3.52399	0.199655	0.79192	0.0142436	0.122099	0.0761343
603	3.41823	0.227309	0.900344	-0.096539	0.0752903	0.0792605
604	-0.593825	0.920152	0.428903	0.0679315	0.172593	0.0221112
605	-0.893804	0.995655	0.361953	0.0540199	0.076093	0.0404763
606	-1.82944	0.333792	-0.236156	0.0611121	0.0660335	0.0149302
607	-2.30119	-0.200334	-0.116753	0.0730616	0.178694	-0.0242566
608	-1.39434	-0.38314	-0.302562	-0.0652649	-0.010255	0.0298133
609	-1.77228	-0.297352	-0.211286	0.0366057	0.00596719	0.0261731
610	-1.58756	0.271188	-0.485095	0.0287608	0.00103517	-0.0189783
611	-2.19184	0.273014	-0.0136687	0.0601091	0.0738057	0.0256456
612	-1.86399	-0.182352	-0.620131	0.239012	0.0411188	-0.0323186
613	-2.08754	0.132328	-0.752415	-0.0425115	0.0213837	-0.0421998
614	-1.83585	0.0190702	-0.227568	-0.0835007	0.0292575	0.0130644
615	-1.62027	-0.805137	-0.152817	-0.0149937	0.0473788	0.0167519
616	-1.55526	0.35984	-0.07459	-0.063879	0.0697122	0.0224349
617	-2.07264	-0.133247	0.176758	-0.245869	-0.0933735	0.0612238
618	-1.18771	-0.337767	0.17174	-0.145616	0.0532955	0.0519048
619	-0.787038	-0.43312	0.400896	-0.371534	0.0263406	0.0861036
620	-0.266006	-0.233458	0.498314	-0.184137	0.107353	0.0426942
621	0.233952	-0.760013	0.675825	-0.0170074	0.1423	0.104529
622	0.21795	-0.596669	0.350726	-0.144835	0.0406318	0.0651947
623	0.530304	-0.545843	0.45347	-0.0545488	0.0924184	0.0717685
624	0.508963	-0.193986	0.220692	-0.179026	0.0635431	0.0244113
625	-0.259337	-0.405096	0.280705	-0.234731	0.0868381	0.0414941
626	-0.123315	-0.079969	0.157084	-0.0820514	-0.0347484	0.0378842
627	-1.1546	-0.782266	0.187946	-0.288397	-0.0172243	0.0613663
628	-0.968556	-0.271619	-0.0852872	-0.295615	-0.131703	0.0420286
629	-1.01653	-0.330574	-0.23944	-0.209588	-0.025069	0.0488101
630	-1.30584	-0.0707527	-0.270386	-0.416318	-0.0915047	0.0331212
631	-1.23837	-0.148088	-0.17265	-0.337676	-0.0901553	0.0221162
632	-1.37207	-0.191763	-0.129574	-0.257381	-0.0103825	0.0240822
633	-0.883646	-0.467297	-0.100696	-0.0887039	0.119927	0.0146448
634	2.92298	-0.461633	-0.797063	-0.105497	0.129567	-0.0427361
635	2.83432	-0.839265	-0.457109	-0.142501	0.168799	0.0137532
636	-4.31019	-0.418482	-0.493745	-0.186472	0.0678309	0.0745048
637	-1.01833	-0.0152683	0.115684	-0.049025	0.0802789	0.0519605
638	-0.509532	0.258824	0.185347	0.0295992	0.140183	0.0256353
639	-0.542614	-0.483068	0.344743	-0.138347	0.0957868	0.0651503
640	-0.926001	-0.459385	0.225771	-0.108992	0.141088	0.032679
641	0.934909	-1.08663	0.444629	-0.0968978	0.0889105	0.0856384
642	1.84202	-1.16697	0.490875	-0.0731614	0.0621437	0.0930912
643	1.4645	-1.29613	0.507452	-0.0256266	0.0993493	0.105833
644	0.677789	-1.06255	0.443932	-0.067625	0.117021	0.0830624
645	-0.764968	-0.658838	0.000687177	-0.0207868	0.0510457	0.0552062
646	-0.527589	-0.545843	-0.0918003	-0.0966022	0.0296527	0.0491705
647	-0.592595	-0.426568	-0.169103	-0.0334196	0.0649013	0.0117307
648	-0.928556	-0.415032	-0.268725	0.127969	0.0923615	0.0177181
649	-0.87508	-0.785185	0.0386914	-0.0919009	0.0686949	0.0780373
650	-0.200392	-0.0236424	-0.135359	-0.0596077	-0.0110214	0.0235943
651	-0.299382	-0.364372	0.00441529	-0.0993185	0.0320419	0.061805
652	-0.759973	-0.593374	0.00159929	-0.068791	0.0828083	0.0471352
653	-1.02901	-0.864185	0.172044	-0.0835975	0.133521	0.0435179
654	-0.740961	-0.627367	0.22775	-0.10501	-0.00169411	0.0692996
655	-0.489591	-1.05842	0.203455	0.0216122	0.0249354	0.0573342
656	-0.5583	-0.929426	0.196142	0.0366187	0.0466943	0.0818792
657	-0.729999	-0.625153	-0.145599	-0.0285516	0.0772536	0.00376396
658	-1.17731	-0.759311	-0.0249768	-0.0345097	0.0848421	0.0543021
659	-1.7114	-0.646908	-0.183815	0.0518329	0.076594	0.0104333
660	-0.965676	-0.655734	-0.111292	-0.0219816	0.0333965	0.0252422
661	-0.406472	-0.830488	0.0369207	-0.0433913	0.0577595	0.0422916
662	-1.10823	-0.956659	0.112966	-0.0727671	0.0933282	0.078602
663	-0.663122	-0.665489	-0.162028	0.0273562	0.0729446	0.046465
664	-0.0595125	-0.556137	-0.236695	-0.0662878	0.0786421	0.022524
665	2.32736	-0.904587	-0.157834	-0.129836	0.0897194	0.0489642
666	3.5865	-0.490204	-0.319758	-0.204661	-0.0318402	0.0372047
667	3.31464	-0.914427	-0.191015	-0.228783	0.0570327	0.0589241
668	3.27294	-0.932912	-0.212694	-0.299366	0.0330699	0.073109
669	2.99137	-1.36057	-0.157652	-0.11858	0.109238	0.0673714
670	0.00394115	-0.717455	0.595895	-0.12903	0.0633349	0.107211
671	0.45676	-0.52512	0.34394	0.0171983	0.114302	0.0830099
672	-0.181264	-0.747625	0.43312	-0.104739	0.0564142	0.104373
673	-1.85873	-0.743592	0.0771432	0.0176164	0.106882	0.0708569
674	-1.84088	-0.490341	-0.251008	0.00635464	0.0906354	0.0268326
675	-2.18026	-0.855428	-0.160354	-0.161768	0.0573257	0.00810616
676	-2.18244	-0.286484	-0.173724	-0.12108	0.0666138	-0.0380108
677	-0.520914	-0.410235	0.22517	-0.190049	0.0632185	0.0403834
678	-0.411896	-0.54847	0.373595	-0.153935	0.103242	0.0413191
679	-1.27902	-1.1528	0.113567	0.0876719	0.137263	0.0487246
680	-2.32142	-1.08341	-0.350391	0.011886	0.128071	0.00112057
681	-2.61969	-0.727623	-0.509493	-0.0736515	0.253851	-0.0709419
682	-2.39538	-0.643304	-0.0214294	-0.256992	0.042979	0.0361129
683	-1.74981	-0.127462	-0.147043	-0.321878	0.0571971	0.00603015
684	-0.904939	-1.00065	-0.0131919	-0.0693955	0.0706752	0.0342144
685	-1.00139	-1.18152	-0.437099	0.104875	0.0316186	0.00755966
686	-1.78362	-0.9555	-0.623244	0.0470492	0.0613747	-0.00440395
687	-0.438552	-1.02174	-0.496682	-0.148481	0.178392	-0.0307456
688	0.549463	-1.50837	0.1283	-0.315006	0.276619	0.0329352
689	-0.575158	-0.793545	-0.126467	-0.340216	0.156571	0.0354612
690	-1.24121	-0.223075	-0.253454	-0.164398	0.177654	-0.0558464
691	-0.529123	0.00046106	-0.172534	-0.335685	0.109448	-0.0366086
692	0.0641854	0.15897	-0.055109	-0.338833	0.0323656	0.00978751
693	0.490732	0.182541	-0.0433173	-0.191453	0.00162653	0.0392988
694	1.44401	0.165149	0.0987675	-0.273924	-0.0125191	0.050658
695	1.85378	0.351108	-0.0125883	-0.167201	-0.0415589	0.0208926
696	1.97448	-0.189265	0.142258	-0.140879	-0.0105148	0.0641432
697	2.08981	-0.46909	-0.136248	-0.226645	-0.0169257	0.0429284
698	1.8024	-0.802689	-0.49058	-0.0378885	0.160737	0.00260453
699	1.03737	-0.638867	-0.785216	-0.384196	0.161183	-0.0117606
700	-0.107536	-1.16725	-0.444554	-0.187695	0.242889	-0.0136958
701	-0.658822	-0.884829	-0.448628	-0.0530966	0.133636	-0.0100899
702	-0.628595	-0.610263	-0.525659	0.0426588	0.0720504	-0.0441439
703	-0.0477976	-0.65972	-0.592121	0.0444892	0.0701153	-0.0461875
704	1.2378	-0.779971	-0.444199	-0.0773127	-0.0243984	0.000147592
705	2.15513	-1.16555	-0.10715	-0.223485	-0.013954	0.0597768
706	2.6204	-0.566467	-0.554771	-0.259933	-0.100656	0.00475458
707	2.96588	-1.05728	-0.260896	-0.214195	-0.0463315	0.0505577
708	3.32335	-0.788875	-0.440358	-0.261903	-0.0669519	0.0282246
709	3.38714	-0.811785	-0.351182	-0.236134	-0.0474645	0.0396125
710	3.28439	-0.633596	-0.352154	-0.0425072	0.0135864	0.00794555
711	3.24563	-0.670241	-0.33412	-0.254346	-0.0474236	0.0494086
712	2.4117	-0.138129	-0.141773	-0.409904	0.0208035	0.0292428
713	1.88684	0.516897	-0.278892	-0.374331	-0.0304815	0.00679856
714	1.78139	0.209034	0.0102502	-0.488184	-0.0409327	0.0442246
715	-6.07573	-1.34255	0.333789	-0.816628	0.0425825	-0.289322
716	-5.10124	0.524813	-0.765657	-0.375605	-0.162652	0.0772252
717	-2.4239	0.363421	0.350596	-0.0656031	0.0736072	0.103639
718	-0.629304	0.010705	0.265166	-0.243272	0.00696476	0.0913095
719	-0.113693	-0.0449093	0.320369	-0.114278	0.0334955	0.0532234
720	-0.552025	-0.531123	0.297761	-0.0938834	0.0216694	0.103741
721	-2.68924	-0.176795	-0.420997	0.0186841	0.0606102	-0.00844474
722	-3.43699	-0.613054	-0.416516	0.0401257	0.071915	0.0446614
723	-2.62661	-0.570218	-0.210025	0.00250445	0.109368	0.0477959
724	-2.10739	-0.178392	-0.132917	0.000365621	0.105202	0.0473368
725	-1.24026	-0.601299	0.0311272	-0.104554	0.0467429	0.0804895
726	-2.22468	-0.348842	-0.0471436	0.104778	0.0717797	0.0421536
727	-2.27924	-0.433013	-0.0533746	0.189449	0.146283	0.0295476
728	-1.47574	-0.752869	0.0935945	-0.0554191	0.198268	0.0340549
729	-2.75606	-0.492498	-0.649527	0.0309246	0.0437193	0.0267884
730	-1.35762	-0.66265	-0.329033	0.247939	0.173847	0.0639134
731	-1.95089	-0.484768	-0.212999	0.147422	0.161603	0.0468716
732	-1.81191	-0.292632	0.103795	-0.0312724	0.00223299	0.107689
733	-1.68031	-0.626813	-0.163006	0.0796355	0.0863794	0.0689346
734	-1.36996	-0.658646	-0.366109	0.142166	0.200846	0.0389204
735	0.660614	-0.354391	-0.172796	0.0168695	0.154243	0.037925
736	-0.30929	-0.223449	-0.0165645	-0.0233913	0.147353	0.0277575
737	-0.684362	-0.352203	0.0323453	-0.126113	0.0863284	0.0491123
738	-1.05499	-0.291501	-0.0213363	-0.0559864	0.0251425	0.0529785
739	-1.93425	-0.438473	-0.343094	0.0679957	0.0231472	0.0535319
740	-2.26793	-0.428582	-0.267135	0.0376083	0.0637987	0.0443516
741	-1.80274	-0.374927	-0.297217	-0.0310432	0.0610326	0.0649924
742	0.986867	-0.297743	0.00269066	-0.32746	-0.0831432	0.113222
743	-0.35583	0.0650374	0.00295473	-0.301842	-0.0280188	0.0584547
744	-2.15142	-0.0731035	-0.35487	-0.0950797	-0.0113387	0.0517135
745	0.387755	-0.181371	-0.0616693	-0.0316604	0.0415114	0.0284196
746	-1.18693	-0.615292	-0.513548	-0.170308	0.027542	0.0164955
747	-1.7078	-1.02232	-0.215762	0.0462682	-0.00818486	0.0642051
748	-1.99315	-0.786192	-0.404109	0.0413141	-0.0217824	0.0867629
749	-2.78917	-0.670953	-0.517987	0.00571947	-0.00407145	0.0873108
750	-1.63779	-0.286163	-0.626191	0.0550032	-0.0134237	0.0223486
751	-1.11225	-0.795741	-0.411925	0.0589817	0.0174544	0.0550361
752	0.980209	-0.726514	-0.209264	-0.0460121	0.00402594	0.0626399
753	2.46344	-0.341602	-0.614755	-0.20638	-0.140989	0.0499714
754	2.49054	-1.15207	0.0809664	-0.149129	-0.0124097	0.128444
755	2.46759	-0.697601	-0.261531	-0.148381	-0.0803114	0.0806018
756	2.02586	-0.805807	-0.0197137	0.025197	-0.00529511	0.0508323
757	-0.948924	-0.619583	-0.373072	-0.0272842	0.0566524	0.0280083
758	-1.5879	-0.462744	-0.435274	0.0299463	0.0589857	0.0298608
759	-1.17909	-0.57693	-0.426563	-0.00387638	0.0321351	0.0217438
760	-2.23299	-0.58967	-0.479375	0.0196246	-0.0182322	0.0470944
761	-2.48883	-0.466738	-0.430833	-0.0329234	0.0627925	0.0438017
762	-1.81057	0.112005	-0.435074	-0.170332	0.0036362	0.0481307
763	0.493231	-0.732932	-0.0541087	-0.235451	0.0902022	0.0844303
764	2.72727	-0.87975	-0.512851	-0.222788	0.0927132	0.0510638
765	3.09127	-1.04903	-0.547334	-0.200951	0.131314	0.0415738
766	3.15237	-1.27805	-0.360315	-0.0984631	0.103507	0.0724994
767	3.45189	-1.12233	-0.596888	-0.095643	0.093792	0.0752578
768	3.36692	-0.735467	-0.855983	-0.334512	0.0453466	0.0331398
769	3.38585	-0.316819	-1.1898	-0.220485	0.0672068	-0.0326819
770	3.39945	-0.247634	-1.2382	-0.334515	0.00852969	-0.0202318
771	3.2083	-0.610234	-0.94813	-0.129461	0.0592862	-0.00345681
772	3.17052	-0.823059	-0.858894	-0.241046	0.0428424	0.0296664
773	3.42728	-0.492386	-0.728578	-0.08507	0.0918831	-0.0473437
774	3.37143	-0.428693	-0.5868	-0.0566417	0.0745466	-0.0307103
775	3.03472	0.0967478	-0.933298	-0.0310897	0.0793915	-0.0711206
776	2.97836	-0.203003	-0.620449	0.0970358	0.155509	-0.0598416
777	2.7518	-0.407323	-0.407328	0.161097	0.210313	-0.0401061
778	2.49805	-0.12797	-0.10098	0.113838	0.181301	-0.00555443
779	2.31466	0.669481	-0.16257	0.165192	0.162298	-0.0490116
780	2.42884	1.81146	-0.170164	-0.0341213	-0.00135966	-0.0611162
781	2.04493	1.06215	0.43855	-0.11963	0.00978299	0.0208108
782	1.88285	1.59829	0.847452	0.346467	0.0520631	0.0174629
783	-4.34365	-0.591812	-0.373667	0.0189799	0.0720587	-0.126201
784	-1.77605	-0.382863	-0.0739606	0.163853	0.0749462	-0.0442988
785	-0.285686	-0.634798	0.0268064	0.191489	0.0417178	-0.0493465
786	-0.218315	-0.579599	-0.191393	0.182795	0.00977404	-0.0543914
787	-0.448024	-1.21143	-0.013414	0.225747	0.0731877	-0.0207685
788	-0.737762	-0.567923	-0.200965	0.312462	0.0421647	-0.067825
789	-0.98296	-0.649588	-0.0922589	0.116552	0.0464464	-0.0234384
790	-1.57572	-0.612894	-0.237021	0.241633	0.0312653	-0.0322447
791	-1.97218	-0.379922	-0.360113	0.143606	0.0421033	-0.0270651
792	-2.17518	-0.211075	-0.51404	0.243117	0.0190613	-0.0253762
793	-3.14987	-0.491074	-0.752962	0.321036	-0.0229485	-0.0262688
794	-2.45737	0.167527	-0.950043	0.211129	0.114045	-0.0734463
795	-1.60404	0.656817	0.137634	0.210158	0.301423	-0.0330244
796	-1.48681	1.11642	0.0747687	0.232833	0.190675	-0.00584332
797	-1.1373	0.825598	0.418298	0.196357	0.205176	0.0310759
798	-1.34084	1.61065	0.0617465	0.241783	0.109887	-0.0345785
799	-1.25105	0.76499	0.684808	0.314437	0.150214	0.0585058
800	-1.07349	0.417243	0.579803	0.19111	0.178871	0.0482964
801	-1.13506	0.500435	0.14997	0.237249	0.117683	-0.0228847
802	-1.10964	-0.131962	0.171316	0.0549982	0.146193	-0.00617414
803	-0.740751	-0.713252	0.389613	-0.0325595	0.153349	0.0219549
804	-0.299842	-0.652335	0.356952	-0.0931533	0.140877	-0.00587886
805	0.370337	-0.499223	0.177329	0.00152446	0.0896817	-0.00323728
806	0.933652	-0.52764	0.424139	0.1261	0.116369	0.0160071
807	1.11739	-0.720457	0.564111	0.067978	0.100485	0.0277071
808	0.968881	-0.544216	0.431985	0.172594	0.147569	0.00677859
809	1.11187	-0.624493	0.52536	0.108856	0.137301	0.0169648
810	1.24809	-0.875691	0.662439	0.0436203	0.101061	0.0634466
811	1.24018	-0.456156	0.31169	0.129956	0.111962	-0.000428095
812	1.24246	-0.69229	0.483483	0.213291	0.121466	0.0328814
813	1.10806	-0.89389	0.47366	0.197093	0.0993629	0.0375989
814	0.980687	-0.788195	0.378719	0.235189	0.153275	0.0175463
815	0.849083	-0.871116	0.298513	0.329082	0.192746	0.00844362
816	0.823156	-1.09752	0.511874	0.181569	0.177166	0.0394311
817	0.635906	-0.951279	0.407908	0.20789	0.142693	0.015907
818	0.45611	-0.893121	0.382387	0.117075	0.137234	0.0227328
819	0.296981	-0.781505	0.224288	0.155579	0.123365	0.00177788
820	0.180492	-0.895346	0.199074	0.000388581	0.118677	0.0310382
821	0.0796022	-0.835329	0.312895	0.210714	0.152697	-0.0130563
822	-0.273107	-0.92103	0.28954	0.224226	0.183786	-0.01529
823	-0.253318	-0.684409	0.199764	0.192579	0.187635	-0.0472383
824	-0.28735	-0.862243	0.16162	0.224536	0.153043	-0.00381042
825	-0.266972	-0.543511	-0.190248	0.154863	0.0943277	-0.029779
826	-0.739834	-0.998934	0.00988581	0.378486	0.196232	-0.0200941
827	-0.741891	-1.12331	-0.0181392	0.325977	0.167573	0.00762083
828	-0.632548	-0.967794	-0.0470249	0.381313	0.173032	-0.00984004
829	-0.664271	-1.17253	0.115413	0.450117	0.199116	-0.010864
830	-0.985425	-1.21309	-0.00736274	0.460626	0.244357	-0.0258096
831	-0.898571	-1.16129	0.124621	0.437961	0.23343	-0.00450159
832	-0.860631	-1.15326	0.0311049	0.437197	0.223307	-0.00474377
833	-0.66275	-0.64752	-0.0696985	0.342672	0.185727	-0.0437167
834	-0.601434	-1.24187	0.134799	0.438398	0.219082	-0.00341352
835	-1.00635	-0.996564	0.0314529	0.480556	0.216846	-0.0332328
836	-0.971653	-0.996339	-0.133381	0.460898	0.202209	-0.0195809
837	-0.911313	-0.8046	-0.127039	0.388492	0.209509	-0.0519548
838	-0.892031	-0.880199	-0.236598	0.422722	0.209993	-0.038882
839	-0.990892	-0.888782	-0.123619	0.480626	0.208992	-0.0316144
840	-1.02988	-0.649845	-0.107709	0.484522	0.222742	-0.0655529
841	-0.689234	-0.901837	-0.0380774	0.406083	0.235978	-0.0263628
842	-0.82292	-0.959888	-0.0471867	0.48897	0.274907	-0.0453095
843	-1.00237	-1.00329	0.0899294	0.50536	0.256745	-0.00418157
844	-0.954268	-0.568711	-0.154401	0.514258	0.263266	-0.0632065
845	-1.03373	-0.942669	0.0745052	0.520418	0.245634	-0.0230883
846	-0.550306	-0.408699	0.382262	0.239649	0.161663	0.0212465
847	-0.52694	-0.200379	0.297606	0.316673	0.156387	-0.00476928
848	-0.00151932	0.122455	0.572227	-0.0367928	0.00633669	0.0439355
849	0.0942066	0.398772	0.505218	-0.00101752	-0.0375282	0.048008
850	-0.0406532	0.406067	0.545271	-0.131773	-0.0318863	0.0547319
851	-0.0131035	0.38892	0.491268	-0.000903185	0.013842	0.0244871
852	-2.27682	-1.70865	0.976248	-0.878685	0.156573	-0.0320209
853	-0.477613	0.359201	0.753733	0.147325	0.241582	0.000322202
854	-0.148247	1.10323	-1.51578	-0.787527	0.319316	-0.143676
855	0.876355	1.46416	-0.532993	-0.233488	0.218742	-0.0738631
856	0.850893	1.44066	-0.135937	-0.117698	0.119	-0.0680588
857	1.04942	1.06592	0.195045	-0.0679647	0.126669	-0.00646967
858	-0.258967	0.465129	0.357056	0.275299	0.233623	-0.000559839
859	-1.03044	0.041467	-0.330723	0.0820666	0.259779	-0.0614105
860	-0.655965	0.230502	-0.283308	0.101973	0.196433	-0.0824242
861	1.01028	-0.412785	0.238793	-0.191823	0.128521	-0.00623303
862	3.1986	-0.606816	-0.0719301	0.00677904	0.0936759	-0.00598669
863	2.96616	-0.254036	-0.583996	-0.0493604	0.0987858	-0.0564575
864	0.7129	-0.509928	-0.681057	0.181269	0.235749	-0.0865759
865	0.786334	-0.627589	-0.241649	0.0316334	0.134692	-0.0401649
866	1.25431	-0.0639109	-0.466788	-0.185009	0.118004	-0.0868901
867	1.11987	0.221993	-0.250398	-0.221819	0.142965	-0.0598799
868	0.000878157	0.782733	-0.502632	-0.379251	0.0485891	-0.0770716
869	0.804863	0.199239	-0.657793	-0.525624	0.0559054	-0.0720261
870	2.60847	-0.278945	-0.777324	-0.254249	0.104556	-0.0550892
871	2.83731	-0.353033	-0.479941	-0.148511	0.162959	-0.0352408
872	2.58864	-0.202031	0.0519488	-0.120881	0.107774	-0.0122932
873	3.59095	-0.729011	0.0155379	-0.277772	0.0529924	0.0291831
874	3.60596	-0.764353	-0.438885	-0.277724	0.260141	-0.0619955
875	-2.37561	-0.254167	-0.185455	-0.811817	0.163699	-0.00758786
876	-1.99448	0.931485	-0.0627662	-0.683693	0.0797351	0.000284018
877	-0.533116	1.18974	0.127423	-0.0201501	0.0705865	0.00168529
878	-1.00775	-0.398754	0.249329	-0.364787	-0.0391761	0.0643302
879	-6.09297	-3.88479	6.14895	-1.31354	0.217249	-0.83725
880	-3.69206	0.0221595	-0.475772	-0.839263	0.211827	-0.037527
881	-0.457417	0.287555	0.71981	0.058995	0.136866	0.0693052
882	-0.231667	0.0836485	0.230065	-0.0908518	0.0881015	0.0284046
883	-0.259868	0.0535574	0.266781	-0.0271781	0.100489	0.041994
884	-0.935214	0.164586	-0.238431	-0.345424	0.236279	-0.0517762
885	-4.53419	0.296024	-0.523801	-1.09303	0.0420271	0.00856724
886	-4.35318	0.189531	-0.264395	-1.1063	0.0332264	0.0316065
887	-0.545299	0.965647	0.338215	0.00968054	0.0568053	0.027006
888	0.0647617	0.311853	0.140443	-0.0216421	0.0603358	0.0329004
889	-0.401659	-0.212616	0.11701	-0.213111	0.0269691	0.0167963
890	-0.335777	-0.658934	0.356152	0.00890365	0.0485934	0.0938348
891	-0.652223	-0.479988	-0.351284	-0.04432	-0.0373455	0.0208155
892	-0.552309	-0.151556	-0.188489	-0.144338	-0.0364834	0.0508071
893	-0.880487	-0.340287	-0.321585	-0.337557	-0.131388	0.0265688
894	-0.872739	-0.149272	-0.597965	0.130527	0.00913107	-0.00526086
895	3.39588	-0.320217	-0.78504	0.119853	-0.0695419	0.00658724
896	3.95003	-0.492992	-0.888868	-0.033214	-0.092277	0.0124515
897	3.76943	-0.114869	-0.886185	-0.0766245	-0.083053	-0.0208479
898	1.22682	-0.337695	0.364623	-0.020203	0.116958	0.0835518
899	0.941741	0.202114	0.0746997	-0.191882	0.0974142	0.034943
900	0.831441	-0.423532	0.354666	-0.16402	0.172747	0.062216
901	2.19307	-0.223541	-0.316173	-0.223944	0.0922438	0.0164803
902	2.63459	-0.655397	-0.723506	-0.385966	0.00534602	0.00944752
903	2.58392	-0.85583	-0.597229	-0.536266	0.0545423	0.0203079
904	0.231558	-0.147044	-0.113577	-0.127216	0.0515699	0.0463266
905	-0.169128	-0.110698	-0.132338	-0.223462	0.0447059	0.0546048
906	-0.148366	-0.210452	-0.0342799	-0.180248	0.0308693	0.0754577
907	-0.792381	-0.433029	-0.384365	-0.215035	-0.0746583	0.045233
908	2.14736	2.22507	-0.174151	-0.184165	0.126664	-0.0696414
909	-4.37135	0.00176062	-0.791357	-0.304146	-0.142781	0.0733966
910	-1.57707	0.193284	-0.152985	0.228866	0.11847	-0.024188
911	-1.22069	0.264917	-0.324614	0.0761468	0.040575	-0.0263977
912	-0.913351	-0.291429	-0.242676	0.11551	0.0565738	0.0045874
913	-0.789009	-0.0278721	-0.315649	0.0642771	0.0214229	0.00385585
914	-0.632685	-0.189108	-0.165404	0.127616	0.0132362	-0.00899938
915	-1.0774	-0.342013	-0.469015	0.163751	0.022414	-0.023259
916	-1.63897	-0.657539	-0.347677	0.115204	0.0648897	0.0149212
917	-3.42889	-0.585299	-0.771422	0.0209766	0.0653337	-0.0181009
918	-1.42651	0.174644	-0.0398633	-0.0524356	0.0779889	-0.00200229
919	0.963295	0.261167	-0.173164	-0.439914	0.08842	-0.0183137
920	2.43527	0.238137	-0.173692	-0.27835	0.0640689	-0.0182132
921	1.4532	0.194107	-0.180515	-0.263006	0.157982	-0.0347161
922	1.25797	-0.082898	0.160502	-0.390241	0.0857666	0.032823
923	0.482246	-0.190815	-0.160955	-0.31653	0.15358	-0.019657
924	1.56211	0.0577284	-0.210333	-0.378977	0.131134	-0.0299281
925	2.70082	0.0485395	-0.00319976	-0.162503	0.0875921	-0.0236558
926	2.996	-0.210471	0.0348778	0.0271959	0.147012	-0.000640062
927	2.82153	0.0501333	-0.00555248	-0.304815	0.0138258	0.0312146
928	2.77937	0.511259	-0.503604	-0.307454	0.0223023	-0.0382219
929	1.41428	0.614639	-0.264216	-0.369758	0.069858	-0.0463413
930	2.01447	-0.0727808	-0.221832	-0.311136	0.124442	-0.01388
931	2.01334	0.591011	-0.500977	-0.409123	0.00557426	-0.0456673
932	2.62437	-0.698713	0.311775	-0.0288289	-0.195087	0.0363743
933	2.71443	-0.395547	-0.097339	0.320722	-0.12123	-0.0451015
934	1.26337	-1.49904	1.30969	-0.0573559	-0.0601923	-0.0538241
935	2.78926	-0.607001	-0.227017	0.43492	-0.116711	0.00494747
936	2.3997	0.311102	0.878497	0.349744	-0.0164718	0.0839118
937	2.87755	1.55716	0.830206	0.595925	0.0284324	-0.0015866
938	2.42511	1.19359	0.885192	0.519944	0.02613	0.0178168
939	1.2022	1.28431	1.24443	0.42962	-0.0156388	0.0523306
940	2.31431	2.22306	0.697617	0.405969	-0.0965751	0.012238
941	3.08697	-1.2538	0.256292	0.206791	-0.196284	0.0327658
942	-0.904087	-0.263027	0.358384	0.173384	-0.0342665	-0.0161461
943	-1.60037	0.186001	0.121768	0.200467	-0.129487	-0.024846
944	-1.288	-0.982792	0.587373	0.131272	0.00416619	2.61017e-05
945	-2.48431	1.18285	0.321235	0.298902	-0.142315	-0.0156746
946	-1.65788	1.18519	0.638711	0.375458	-0.0219492	0.0462133
947	-1.99557	1.56349	0.29766	0.536217	-0.127637	-0.0164282
948	-1.66972	0.685363	0.932765	0.462932	-0.122435	0.0714323
949	0.212367	1.21101	1.08264	0.49114	-0.0165743	0.0268748
950	2.80869	1.58739	0.720847	0.161327	-0.0596121	-0.0322549
951	-1.9	-0.0517652	0.334632	0.282756	0.00889487	-0.00431075
952	0.0829153	-0.692216	0.41096	0.0765795	-0.099244	-0.0285274
953	0.0301	-0.71517	0.471017	0.0461222	-0.0976868	-0.0106378
954	0.0500793	-0.693467	0.555286	0.127537	-0.127638	-0.0200327
955	-0.55034	-0.755085	0.399119	0.0905483	-0.116522	-0.0550849
956	4.09392	0.114752	0.706193	0.00935934	0.0721171	-0.042217
957	5.80065	0.709159	0.227485	-0.436787	-0.197187	-0.0406458
958	4.97292	0.12041	0.717939	-0.102481	-0.0784909	-0.00595911
959	5.05228	-0.356306	1.05741	-0.165799	-0.0601618	0.0965109
960	4.87627	0.499513	0.560385	0.0124215	-0.0486525	0.010999
961	2.1024	1.46311	0.427537	0.1237	-0.00363475	-0.0440723
962	3.28114	1.97109	0.236279	-0.000940365	-0.0139246	-0.110868
963	3.25311	1.75106	0.441944	0.0566177	-0.0431681	-0.0798799
964	3.32634	1.96686	0.282745	0.105663	-0.0239565	-0.07644
965	3.39702	1.63648	0.609698	0.0528801	-0.0179884	-0.0376624
966	-0.325403	-0.250386	0.0310165	0.0413376	-0.221904	-0.0198755
967	-0.274027	-0.495981	-0.0701669	0.369763	-0.193332	-0.0474974
968	-0.73658	-1.10804	-0.295223	0.382298	-0.169242	-0.0635174
969	-1.36259	-0.669728	-0.174458	-0.00270838	-0.371339	-0.0502641
970	-0.45592	-0.506425	-0.621357	0.326371	-0.189579	-0.118892
971	-1.07072	-0.975742	0.140102	0.0803655	-0.18927	-0.0340177
972	-0.22737	-1.10078	0.291968	0.339051	-0.118344	-0.0176509
973	-0.171456	-1.01344	-0.157345	0.596011	-0.0714424	-0.0519899
974	-0.216965	-1.59553	0.300962	0.135341	-0.263363	0.0273642
975	-0.624642	-1.38166	0.0754272	0.265467	-0.275388	-0.00985927
976	-0.55556	-1.51732	0.113949	0.247713	-0.335649	-0.0585165
977	0.678113	-1.30011	0.28246	0.317392	-0.363355	-0.0461244
978	-0.624904	-0.863463	-0.444585	0.481837	-0.392646	-0.163871
979	-0.205648	-1.11559	-0.133857	0.272885	-0.4453	-0.0985741
980	0.357139	-1.48114	-0.0997298	0.310211	-0.38029	-0.0872856
981	3.55627	-1.05889	-1.09668	0.154307	-0.331916	-0.182518
982	3.08214	-0.694724	-0.30124	-0.0125542	-0.380265	-0.119421
983	3.6856	-1.31012	-0.403464	-0.0144607	-0.240764	-0.0768986
984	2.90617	-0.763668	-0.690767	-0.107468	-0.356125	-0.117006
985	4.00438	-0.873123	-0.783418	0.0960286	-0.41576	-0.120476
986	3.95062	-0.955576	-0.560535	0.0968143	-0.355296	-0.103199
987	3.5031	-1.12643	-0.406288	0.198199	-0.348951	-0.117969
988	3.96334	-0.877306	-0.907841	0.0293585	-0.356925	-0.113568
989	2.22285	-0.729116	-0.0669827	0.196711	-0.250893	-0.0417813
990	3.71151	-1.05753	-0.761383	0.000622864	-0.211061	-0.086974
991	3.08162	-1.11828	-0.838767	0.27046	-0.287637	-0.1273
992	3.3116	-0.846324	-0.580082	0.0791083	-0.422474	-0.0797748
993	2.82883	-1.12521	0.287628	-0.165445	-0.261746	-0.0150396
994	1.85316	-0.760176	-0.332582	-0.175195	-0.475737	-0.0798465
995	3.34471	-0.342487	-0.457836	0.218701	-0.424745	-0.125323
996	2.1155	-1.0399	-0.765782	-0.0431116	-0.4029	-0.0866049
997	3.23527	-0.513446	-0.615583	0.4224	-0.30886	-0.111088
998	2.22979	-1.24972	-0.761246	-0.00998742	-0.442081	-0.0861426
999	3.0117	-0.757379	-0.597084	0.309791	-0.315448	-0.0369972
1000	2.94004	-0.726693	-0.749529	-0.0136898	-0.377414	-0.0878328
1001	3.20449	-1.58107	-1.3237	-0.155916	-0.508289	-0.0819383
1002	2.99934	-0.61892	-0.961675	0.149448	-0.387682	-0.14931
1003	1.22217	-0.406132	-0.748458	0.208543	-0.365517	-0.128046
1004	-0.510632	-1.04451	0.38172	0.10065	-0.509188	0.00103307
1005	-0.777012	-1.60987	-0.167289	-0.133725	-0.550001	0.0172077
1006	-0.152323	-0.283872	-0.0260419	0.116068	-0.584585	-0.0761424
1007	0.141802	-0.766989	-0.14164	0.103503	-0.603663	-0.0722693
1008	-0.372202	-0.946288	-0.0989496	-0.135388	-0.604478	0.0144555
1009	-0.352093	-1.20781	0.0300196	0.130047	-0.636972	-0.0342815
1010	-0.251623	-0.691521	0.00804048	-0.0121546	-0.685329	-0.0715879
1011	-0.719488	1.11138	0.416922	0.212567	-0.567864	-0.0516298
1012	-0.647804	1.37705	0.246067	0.363315	-0.522833	-0.05255
1013	-0.731989	1.3812	0.324686	0.384439	-0.520684	-0.0438413
1014	-0.682985	1.28743	0.473036	0.241432	-0.62014	-0.0534532
1015	-0.546493	1.37389	0.507522	0.4819	-0.55286	-0.0621955
1016	-0.775492	1.64524	0.465899	0.204404	-0.571507	-0.0386675
1017	-0.969043	1.35423	0.486021	-0.106131	-0.688204	0.0530017
1018	-0.809685	1.26792	0.614791	-0.0697726	-0.666978	-0.0220849
1019	-1.00986	1.73613	0.473152	-0.256398	-0.681077	-0.031085
1020	1.10167	-1.64058	0.18133	0.487136	-0.521641	-0.052381
1021	0.72888	-1.99099	0.28562	0.376795	-0.492167	-0.024496
1022	-0.0982807	-1.52231	0.0660462	0.397944	-0.478841	-0.0513658
1023	0.458686	-0.692304	0.0891757	0.277417	-0.494005	-0.085035
1024	-0.769106	-0.98137	0.0178749	0.167098	-0.490797	-0.0722383
1025	-0.0973912	0.579322	0.600282	0.0782249	-0.477119	0.0185972
1026	0.694624	0.187765	0.319253	0.250143	-0.483039	-0.0405987
1027	1.18512	-1.63397	0.340232	0.365148	-0.511363	-0.0304778
1028	0.151365	-1.64763	0.237881	0.207129	-0.62994	-0.0326099
1029	0.48622	-1.20677	0.0165336	0.32005	-0.528514	-0.0427396
1030	1.51145	-1.28905	0.0557346	0.399459	-0.580363	-0.0572553
1031	1.76119	-2.05906	0.0013819	0.416013	-0.486828	-0.0577771
1032	1.75394	-2.07217	0.070959	0.307509	-0.759652	-0.100228
1033	3.55683	0.455216	0.309865	0.257002	-0.77275	0.000527863
1034	3.64599	0.566228	0.599229	0.240187	-0.724818	-0.0400225
1035	6.16437	-1.37166	0.732024	-0.0218463	-0.671845	0.051394
1036	8.31613	-1.89984	0.414444	-0.409339	-0.725116	0.104646
1037	-1.90797	0.346363	0.238988	0.339873	0.0359853	-0.0755957
1038	-0.205957	-0.450008	0.483107	-0.012799	-0.118007	-0.0390013
1039	-0.862511	-0.528483	0.173549	0.0857979	-0.0349522	-0.020603
1040	-0.0237991	-0.414728	0.526417	0.057429	-0.125596	-0.0299732
1041	0.0303554	-0.184296	0.433168	-0.0428207	-0.199811	-0.0370339
1042	-0.0187577	-0.705693	0.482603	0.0505871	-0.112143	0.0272753
1043	-0.585199	-0.575961	0.431285	-0.0184074	-0.121411	-0.0496507
1044	-0.765448	-0.82668	0.458318	0.00209861	-0.0806128	-0.0228533
1045	-1.19507	-0.9766	-0.13832	0.173508	-0.202912	-0.0913547
1046	-1.13715	-0.888731	0.0456268	0.150956	-0.174032	-0.0758085
1047	-0.803841	-0.644789	0.160967	0.206042	-0.112963	0.0159514
1048	-1.01792	-0.926821	0.0792593	0.140264	-0.191719	-0.0478415
1049	-0.246777	-0.900683	0.0179233	0.278921	-0.126472	-0.0906289
1050	-0.104963	-1.00548	0.277054	0.208317	-0.208477	-0.0346081
1051	-0.56122	-1.19396	0.322751	0.255905	-0.123926	-0.0330226
1052	-0.148153	-0.835953	0.166922	0.253136	-0.158057	-0.0765648
1053	-0.528032	-0.455337	-0.0741082	0.265048	-0.113927	-0.103324
1054	-1.58523	-0.484282	0.143196	0.0886821	-0.182594	-0.00612899
1055	-1.30964	-0.953009	-0.00903006	0.200156	-0.145256	-0.0409641
1056	-1.0826	-1.12698	0.0236202	0.377587	-0.0918931	-0.0668299
1057	-1.3962	-0.927537	-0.240853	0.271421	-0.150757	-0.0905624
1058	-1.79244	-0.958748	-0.099306	0.503699	-0.0301861	-0.0844071
1059	-0.603532	-1.14102	0.33165	0.252183	-0.0840391	-0.0534297
1060	-1.07381	-0.589784	-0.29779	0.184285	-0.156659	-0.118056
1061	-1.26694	-1.08805	0.0286321	0.359385	-0.012779	-0.0746595
1062	-1.67783	-1.42616	0.206751	0.448533	0.0358297	-0.0798167
1063	-0.645772	-0.313319	0.12959	0.114295	-0.134787	-0.0612354
1064	-0.914058	-1.07112	0.032994	0.237332	-0.172026	-0.0828942
1065	-1.23561	-1.27443	0.070833	0.372526	-0.0843421	-0.050859
1066	0.0802876	0.29098	0.226885	0.12025	-0.15721	-0.0670114
1067	-0.751857	0.357664	0.227224	0.0128895	-0.109532	-0.0782923
1068	-1.1612	0.714627	0.540969	-0.020411	-0.23431	0.0163579
1069	-1.00819	1.21939	0.653095	-0.151104	-0.228121	0.00757001
1070	-0.94474	1.02783	0.807115	-0.076118	-0.185244	0.0104569
1071	-0.966782	1.3386	0.485264	0.0692578	-0.15784	-0.0379287
1072	-0.864584	1.49893	0.614529	-0.0368231	-0.234803	-0.0251849
1073	-0.921332	0.629268	0.906459	-0.036142	-0.169871	0.044688
1074	-0.79624	1.32726	0.563423	-0.0964279	-0.215777	0.00567851
1075	-1.14396	1.1659	0.685534	-0.0326082	-0.227848	0.0189691
1076	-1.04003	1.1958	0.587277	0.0265422	-0.207591	-0.0376386
1077	-0.956293	1.79123	0.228728	-0.0529674	-0.228549	-0.060906
1078	-0.982194	0.991604	0.932541	-0.0336852	-0.271884	0.0184864
1079	-1.00511	0.459518	1.09509	-0.104899	-0.210378	0.0741962
1080	-1.27889	1.14678	0.676904	-0.238133	-0.255512	-0.0195311
1081	-1.18587	1.37187	0.43121	-0.347585	-0.339627	-0.0107266
1082	-0.948752	1.0526	0.779073	-0.297082	-0.291315	0.000595369
1083	-1.43765	0.463468	0.8185	-0.382639	-0.236936	0.0301616
1084	-1.3846	0.474141	0.699996	-0.515588	-0.28108	0.0504555
1085	-1.02844	0.768429	0.964721	-0.481824	-0.301612	0.0660903
1086	-0.94197	0.360587	1.06989	-0.137614	-0.28386	0.0373409
1087	-0.764186	1.42696	0.662777	-0.0659764	-0.236595	-0.0119229
1088	-0.772587	0.847263	0.901358	-0.0119207	-0.188877	0.0398859
1089	-1.03392	0.857603	0.750127	-0.139704	-0.285398	-0.0182091
1090	-0.859086	1.06667	0.653423	-0.10616	-0.269715	0.0484499
1091	-0.774133	1.23476	0.224868	-0.153088	-0.363443	-0.0132886
1092	-0.829016	1.45408	0.266078	0.0288414	-0.378862	-0.0116944
1093	-1.06735	0.906584	0.849139	0.0738694	-0.283327	0.0413074
1094	-0.907602	1.52517	0.63023	-0.218411	-0.316102	-0.00350845
1095	-0.742089	1.27582	0.861918	0.00162416	-0.280511	-0.0105746
1096	-0.817398	1.24808	0.801347	0.1182	-0.256329	-0.030601
1097	-0.873783	1.18531	0.828582	0.126734	-0.189941	-0.0493138
1098	-0.8529	1.27443	0.83059	0.0249654	-0.251843	-0.0341823
1099	-0.632359	1.46586	0.80582	0.0808787	-0.192629	-0.0464778
1100	-0.894092	1.18725	0.959517	0.215946	-0.210336	-0.0280835
1101	-0.51001	1.05015	0.92461	0.313046	-0.107471	-0.0322399
1102	-0.779285	1.31947	0.770817	0.108201	-0.18123	-0.0612955
1103	-0.591519	1.19133	1.00867	-0.0655676	-0.210735	-0.00858598
1104	-0.782667	1.09291	1.0057	0.0167501	-0.217736	-0.0366889
1105	-0.583074	1.03133	0.96241	-0.0661483	-0.247214	-0.00855816
1106	-0.71629	1.34618	0.701198	0.127284	-0.210408	-0.0802137
1107	-0.912744	0.984446	1.02087	-0.00664257	-0.13332	-0.0245012
1108	-0.77757	0.635312	1.26689	0.202847	-0.110046	-0.00631205
1109	-0.628253	0.973954	0.91646	0.136585	-0.150454	0.00774692
1110	-0.833821	0.928186	1.08585	-0.00157884	-0.107159	-0.0290845
1111	-0.938491	1.35069	0.565253	0.11132	-0.16884	-0.108507
1112	-0.754702	1.37333	0.625542	0.136606	-0.174013	-0.0658896
1113	-0.86102	1.08895	0.940235	0.127176	-0.181036	-0.058092
1114	-0.691483	1.56498	0.633249	0.117095	-0.202751	-0.0932267
1115	-0.705269	1.3417	0.574577	0.332965	-0.102845	-0.0788219
1116	-0.838625	1.15429	0.834439	0.20692	-0.0666117	-0.0916617
1117	-1.05751	1.52407	0.443884	0.181816	-0.162296	-0.13814
1118	-0.511698	0.976295	0.864725	0.529781	-0.10982	-0.0792616
1119	-0.786549	1.25151	0.811739	0.207083	-0.180653	-0.0764463
1120	-0.95634	0.870243	1.02462	0.301955	-0.138743	-0.0709304
1121	-0.575033	1.22978	0.739036	0.207475	-0.186442	-0.0572901
1122	-0.490007	0.829649	1.12682	0.0964325	-0.202031	-0.0490025
1123	3.0526	1.12996	0.798593	0.33397	-0.0843645	-0.0275103
1124	3.31607	0.813931	0.477447	0.266256	-0.0237861	-0.0523282
1125	3.17942	1.23134	0.164999	0.533379	0.00684535	-0.146071
1126	3.24006	0.889721	0.431299	0.488022	-0.00834568	-0.125395
1127	3.21871	0.651209	0.662992	0.365844	-0.00712825	-0.0401429
1128	3.41141	1.56029	0.12643	0.246917	-0.0829341	-0.14229
1129	3.29307	1.24309	0.312238	0.397489	-0.0532037	-0.099813
1130	3.53696	0.935783	0.701412	0.238278	-0.0627388	-0.0577951
1131	3.23315	0.909712	0.527371	0.568841	0.0505263	-0.157805
1132	3.47482	0.670742	0.651412	0.467485	-0.0400287	-0.0718529
1133	3.30236	1.4393	0.241596	0.462826	-0.0805242	-0.141573
1134	3.47222	0.769352	0.639609	0.401707	-0.0779988	-0.0644571
1135	3.52266	2.02684	-0.0177439	0.135927	-0.164536	-0.168875
1136	3.30508	1.12165	0.598695	0.247462	-0.109649	-0.0593915
1137	3.5217	1.72536	-0.21868	0.407608	-0.0504711	-0.179753
1138	4.09892	0.949569	0.570918	0.194739	-0.0790601	0.0267564
1139	3.61715	1.26468	0.189165	0.556726	-0.0509584	-0.148683
1140	3.68266	1.20926	0.460892	0.399893	-0.0635452	-0.109538
1141	3.40112	1.02686	0.564969	0.51041	-0.0133979	-0.125607
1142	3.5878	0.301541	0.932658	0.317565	0.0184091	0.00451265
1143	3.68627	0.635811	0.70327	0.470531	-0.00888383	-0.0366876
1144	3.63313	0.814688	0.420881	0.271187	-0.0355057	-0.0901706
1145	3.76362	0.554037	0.557179	0.542159	0.0191691	-0.0225786
1146	3.58093	0.983818	0.378474	0.573225	-0.0390096	-0.134473
1147	3.73642	1.51084	0.164981	0.473033	-0.0308929	-0.14851
1148	-4.85474	-0.744589	-0.678158	0.00537642	0.0261155	0.0106848
1149	-0.875702	0.736155	0.384185	0.275402	0.0765507	0.0160779
1150	-2.81274	-0.415885	0.0447979	0.0950116	-0.0468553	0.0135303
1151	-0.841621	0.544109	0.61848	0.126719	-0.0146813	0.0356271
1152	-1.42335	-1.52467	0.169505	-0.303037	-0.234669	0.0581918
1153	1.55938	0.218526	0.52073	0.530594	0.106692	0.0119982
1154	-1.61381	-0.0357462	0.689182	0.331365	0.0226181	0.0513795
1155	3.75726	0.00897117	-0.570506	0.0779489	-0.0310744	-0.015944
1156	-0.94703	0.659517	0.350537	0.277591	0.0779578	-0.0251971
1157	-2.32444	-0.525006	-0.094278	0.128469	0.0447928	0.033057
1158	-0.180627	0.25744	0.755989	0.430911	0.170515	0.00893861
1159	-2.04447	-0.852576	-0.453563	0.38729	0.0201815	-0.00344871
1160	-0.839602	-0.269636	-0.532333	-0.130752	0.0873763	-0.0298561
1161	-1.16693	-0.48447	-0.408615	0.208988	-0.0489601	-0.0508469
1162	2.43436	-0.536626	-0.433711	0.0848671	0.171453	-0.0238705
1163	-1.77453	-0.0197966	0.469121	0.123302	0.0709812	0.0327686
1164	-1.19101	1.84557	0.741602	-0.250059	-0.188947	0.0923161
1165	-1.7575	-0.526359	-0.579483	0.400802	-0.0149362	-0.0741167
1166	-1.94097	-0.944313	-0.204228	0.221761	0.0437477	-0.0249618
1167	2.4242	-0.654769	-0.799809	-0.149675	0.144087	-0.0301369
1168	-2.01772	-0.529962	-0.383689	0.230862	0.0130149	-0.0504204
1169	-0.271278	-0.651946	0.258062	-0.202726	-0.0172278	0.0324898
1170	-1.66446	0.454435	0.457908	0.209142	0.138642	0.009005
1171	-0.949292	-0.876147	0.14664	-0.0231085	0.104483	0.0326041
1172	0.223593	-0.69854	0.485027	0.151087	0.118369	-0.0330039
1173	-0.506816	-0.453385	-0.113347	0.30816	0.11623	-0.0441687
1174	0.163822	-0.966012	0.439311	-0.0263443	0.164279	0.00981113
1175	-2.29081	-0.912744	-0.388481	0.142873	0.109838	-0.0404135
1176	-1.67751	-0.493337	-0.170195	0.423249	0.0711091	-0.0702494
1177	-0.819202	0.315694	-0.370294	-0.0825721	0.0125314	0.0682258
1178	0.626002	-1.58242	0.124947	0.0185347	0.0771041	0.0384446
1179	11.5222	-5.20605	2.31156	0.698722	-0.225926	0.395647
1180	-6.48275	-5.14612	4.67605	-1.72947	-0.291122	-0.89554
1181	-3.2894	0.525273	-0.398655	0.500842	-0.0234328	0.0191777
1182	-1.77365	-0.0709157	0.202797	0.351489	-0.00283686	0.0213129
1183	-0.760975	-1.55008	1.13918	-0.00392896	0.102588	0.129429
1184	-1.77178	-0.315969	0.036887	0.323354	0.142565	-0.0417127
1185	-0.775145	0.463801	0.465392	0.507335	0.120983	-0.0256361
1186	-0.309168	0.316644	0.552665	0.40169	0.149559	0.0138761
1187	-1.37945	0.496576	-0.027881	0.128873	-0.0224389	-0.0119962
1188	2.45079	-0.158092	-0.842449	0.168722	0.14316	-0.0996543
1189	-2.5563	-0.401062	-0.344209	0.213619	-0.0261129	-0.0414873
1190	-3.75562	1.87469	-0.594415	0.186104	-0.209023	-0.0171021
1191	3.78972	-1.06087	-0.551546	0.352062	-0.101325	-0.0533742
1192	0.19401	-1.55234	-0.0180427	0.399826	0.0705317	-0.00777676
1193	-0.741369	-1.76234	0.0172223	0.496242	0.12436	0.0328473
1194	3.66757	-1.44585	-0.0279754	0.24857	-0.0453805	0.0419842
1195	-0.277553	-1.46259	-0.305441	0.3539	0.137784	-0.00351902
1196	2.9914	-2.22264	0.178368	0.409753	0.239552	-0.0300748
1197	-4.33778	0.0768022	-0.665377	0.210509	-0.122375	0.00184822
1198	-0.0195501	-1.38501	0.286174	0.325817	0.0381643	0.0591913
1199	3.04019	-0.647081	-0.300367	-0.0899359	-0.0494776	-0.0229145
1200	3.22213	2.21731	-0.315734	-0.0261834	0.228215	-0.104181
1201	-4.80152	0.119738	-0.868725	0.130458	-0.0780631	-0.0126401
1202	4.04669	-1.06823	-0.684496	-0.00948768	0.0176155	-0.0640787
1203	-2.93823	1.69522	0.100491	0.637863	-0.0478872	-0.00526178
1204	3.13842	1.9465	0.369555	0.203013	0.00182227	-0.0122728
1205	-2.53859	2.64498	-0.426104	0.326914	-0.140842	-0.103806
1206	-3.10192	1.57282	-0.013176	0.301853	-0.183158	0.0347925
1207	-5.15076	-2.2706	0.357518	-0.145034	0.158507	-0.197702
1208	-5.10351	-0.120992	-0.776832	0.195935	-0.0550088	-0.0162729
1209	-1.38155	0.32257	0.193733	0.294039	0.0380536	-0.0110303
1210	-1.18876	-0.843042	0.321824	0.214084	0.0679165	0.0363388
1211	0.640236	-1.70114	0.409242	0.241348	0.0173769	0.0292189
1212	0.556579	-1.38711	0.517125	0.244071	-0.000548031	0.0115697
1213	0.697029	-1.40401	0.429619	0.347145	0.0074987	0.00914572
1214	1.23785	-1.47053	0.68147	0.00542888	-0.0413747	0.0354046
1215	1.26519	-1.20657	0.552049	0.203966	-0.00816073	-0.00606222
1216	1.06863	-1.21914	0.562598	0.15819	0.0144136	0.0223377
1217	-1.02556	-1.26174	0.296775	0.411011	0.0866182	-0.0537144
1218	-1.48437	-1.35112	-0.029218	0.432345	0.0833121	-0.0338279
1219	-0.745879	-1.00434	-0.113697	0.403391	0.0467483	-0.0522657
1220	-0.490899	-1.40058	0.339425	0.333378	0.0852059	-0.00415976
1221	-1.6973	-1.19165	0.172052	0.320854	0.0878962	-0.0141835
1222	-1.15672	-0.885454	0.225349	0.369342	0.0140181	0.00587586
1223	-1.47517	-0.619243	-0.112496	0.269651	0.0764864	-0.0418839
1224	-1.50548	-0.966318	-0.00888676	0.533067	0.160529	-0.0494927
1225	-1.26016	-0.883937	-0.00306659	0.405682	0.0757605	-0.0485437
1226	-2.52264	-1.10992	-0.243512	0.569838	0.134253	-0.0529376
1227	-0.962185	-0.744577	0.102471	0.239641	0.0275387	-0.019564
1228	0.187586	-0.453703	0.136766	0.373237	0.105906	-0.0718256
1229	-1.88869	-0.943614	-0.109748	0.612101	0.216583	-0.0462629
1230	1.36739	-0.863558	0.738279	-0.150052	0.0753358	0.0366119
1231	-5.04466	-0.141997	-0.462281	-0.211912	-0.0244041	0.0326687
1232	-3.55862	2.1097	0.0627528	-0.0401277	-0.128101	0.0586693
1233	2.28544	0.950205	1.60263	0.822511	0.265989	0.0355969
1234	0.0995627	-2.83139	1.56273	-1.2651	0.644473	-0.346705
1235	-5.0195	-0.818087	-0.71485	-0.276011	0.0145682	-0.00363199
1236	-0.465496	-1.15306	0.700798	-0.176017	0.0546087	0.035687
1237	-3.91202	-1.66507	0.869495	-0.265761	0.24045	0.0252506
1238	2.40729	2.06181	0.364035	-0.562744	0.170867	-0.0708123
1239	-0.635747	-0.754998	0.44401	-0.0715947	0.0192315	0.0324954
1240	-1.37835	1.94664	0.410872	-0.0319457	-0.0269283	0.0386245
1241	-3.31359	1.87841	-0.209019	0.146006	-0.167415	0.0102439
1242	2.72125	2.37523	0.0720281	-0.0557706	0.0723148	-0.0503507
1243	2.06773	-1.034	0.824241	-0.252837	-0.0111675	0.0665161
1244	1.58772	-1.31562	0.593633	0.0252745	0.0290128	0.0541223
1245	-0.282416	-0.577953	0.35998	-0.0159906	0.0623676	-0.00756779
1246	3.02407	-0.386061	-0.0206932	-0.414215	-0.0776281	0.00873828
1247	0.28069	-1.21332	0.480267	-0.156354	0.058289	0.025193
1248	-0.0979862	0.0395935	0.318969	-0.136582	0.00357798	0.00346108
1249	0.331174	-1.01157	0.809791	-0.0975017	0.150162	0.0347243
1250	-0.631096	-0.865831	0.394406	-0.0606931	0.0638104	0.0220601
1251	4.13961	-1.0963	-0.146369	-0.447339	-0.0950692	0.130557
1252	-0.370679	-1.12756	0.0158155	0.0410319	-0.0815612	-0.0146251
1253	3.24043	-1.22289	0.280075	-0.0598873	-0.0452925	0.030218
1254	-0.881824	-0.0668556	0.54039	0.0520981	0.111222	0.0250547
1255	1.84694	-0.0955524	0.378288	-0.469374	0.160442	0.0120965
1256	2.75159	-0.578629	0.409082	-0.00281119	0.0959783	0.0147582
1257	2.17614	0.0723693	0.535996	0.138505	-0.0478919	-0.0237762
1258	-5.08527	-4.54193	2.7992	-0.632547	0.359604	-0.34286
1259	2.39939	-1.37003	-0.355813	-0.267761	-0.102046	-0.0640059
